# Supplementary material for: Rapid Transmission and Divergence of Vancomycin-Resistant Enterococcus faecium Sequence Type 80, China
Source: Emerg Infect Dis. 2025 May;31(5):1000–5. doi: 10.3201/eid3105.241649 (PMC12044253; doi:10.3201/eid3105.241649)
Supplement: Appendix 2 — Demographic and clinical information of patients infected by VREF for rapid transmission and divergence of vancomycin-resistant Enterococcus faecium sequence type 80, China. [file 24-1649-Techapp-s2.xlsx]

## Sheet: Appendix 2 Table
Article DOI: https://doi.org/10.3201/eid3105.241649
EID cannot ensure accessibility for supplementary materials supplied by authors. Readers who have difficulty accessing supplementary content should contact the authors for assistance.
Rapid Transmission and Divergence of Vancomycin-Resistant Enterococcus faecium Sequence Type 80 , China
In 3 patients (as noted in the last column), 2 isolates were recovered from each patient. However, in each patient, those 2 isolates show no cgSNP variation (data not shown), suggesting they are from the same strains.
Isolates	Hospital	Sample type	Acquisition time	Age	Gender	Department/ward	Admission date	Discharge date	hospitalized days	Diseases	Prognosis	ST	atpA	ddl	gdh	purK	gyd	pstS	adk	SC11 POP I or II	Note
VRE_SZ_D_001	SZ_D	Urine	2023-10-19	38	F	ICU	2023-09-27	2023-11-08	42	Haematological System Diseases, Rheumatism	death	78	15	1	1	1	1	1	1	NA
VRE_SZ_D_002	SZ_D	Bile	2024-02-11	80	F	ICU	2024-02-02	2024-02-24	22	Infectious Diseases, Hypertension, Kidney Disease	unknow	80	9	1	1	1	12	1	1	II
VRE_SZ_D_003	SZ_D	Secretions	2023-10-30	17	F	Burns	2023-10-23	2023-12-14	52	Urological Diseases, Haematological Diseases	cure	80	9	1	1	1	12	1	1	I
VRE_SZ_D_004	SZ_D	Drainage fluid	2024-06-14	64	M	Bone and joint oncology	2024-06-06	2024-07-13	37	Malignant Neoplasms, Infectious Diseases, Gastrointestinal System Diseases, Diabetes Mellitus	unknow	80	9	1	1	1	12	1	1	I
VRE_SZ_D_005	SZ_D	Urine	2023-04-18	82	M	ICU	2023-03-25	2023-04-27	33	Respiratory System Diseases, Haematological System Diseases	unknow	80	9	1	1	1	12	1	1	I
VRE_SZ_D_006	SZ_D	Urine	2022-10-17	86	M	Interventional medicine	2022-10-08	2022-10-21	13	Malignant Neoplasm, Respiratory System Disease, Urinary System Disease	death	80	9	1	1	1	12	1	1	I
VRE_SZ_E_001	SZ_E	Urine	2023-04-11	90	F	Pulmonology	2023-03-28	2024-01-10	288	Respiratory Disease, Kidney Disease, Urological Disease	improve	80	9	1	1	1	12	1	1	II
VRE_SZ_E_002	SZ_E	Urine	2023-05-04	76	F	Orthopaedic，ICU	2023-04-23	2023-05-18	25	Fractures, Hypertension, Diabetes, Cardiovascular Diseases	improve	80	9	1	1	1	12	1	1	II
VRE_SZ_E_003	SZ_E	Sputum	2024-04-08	39	M	Neurosurgery，ICU	2024-03-17	2024-06-08	83	Hypertension, Neurological Diseases, Respiratory Diseases	improve	80	9	1	1	1	12	1	1	I
VRE_SZ_E_004	SZ_E	Urine	2024-06-10	53	M	Neurosurgery，ICU	2024-02-21	2024-11-15	268	Hypertension, Liver Disease, Respiratory Disease	death	80	9	1	1	1	12	1	1	I
VRE_SZ_F_002	SZ_F	Urine	2022-04-22	63	F	Oncology	2022-04-08	2022-04-29	21	Malignant Tumour	unknow	80	9	1	1	1	12	1	1	I
VRE_SZ_F_001	SZ_F	Secretions	2023-06-16	72	M	ICU	2023-04-26	2023-06-22	57	Respiratory diseases, diabetes mellitus, neurological diseases	unknow	STnew1	9	194	1	1	12	1	1	I
VRE_SZ_F_003	SZ_F	Urine	2023-10-08	68	F	Oncology	2023-05-24	2023-11-13	173	Malignant Neoplasm, Neurological Diseases, Haematological Diseases, Respiratory Diseases	unknow	STnew1	9	194	1	1	12	1	1	I
VRE_SZ_B_010	SZ_B	Lavage fluid	2024-04-06	44	F	Hepatosurgery	2024-04-05	2024-04-23	18	Liver Diseases, Gastrointestinal Diseases, Haematological Diseases	cure	80	9	1	1	1	12	1	1	I
VRE_SZ_B_011	SZ_B	Urine	2023-08-23	80	F	Hepatology	2023-07-21	2023-09-15	56	Liver Diseases, Respiratory Diseases, Diabetes, Hypertension	death	80	9	1	1	1	12	1	1	I
VRE_SZ_B_012	SZ_B	Ascites	2023-12-08	42	M	Hepatology	2023-10-27	2024-01-11	76	Liver Diseases	cure	STnew1	9	194	1	1	12	1	1	I
VRE_SZ_B_013	SZ_B	Urine	2024-04-26	38	M	Renal transplantation	2024-04-25	2024-04-30	5	Urological Diseases, Kidney Diseases, Hypertension, Diabetes Mellitus	improve	80	9	1	1	1	12	1	1	I
VRE_SZ_B_014	SZ_B	Drainage fluid	2024-04-09	69	M	Gastrointestinal surgery	2024-03-27	2024-04-12	16	Urinary System Diseases, Haematological System Diseases, Respiratory System Diseases	cure	80	9	1	1	1	12	1	1	II
VRE_SZ_B_015	SZ_B	Ascites	2023-02-17	75	F	Gastrointestinal surgery	2023-01-29	2023-03-17	47	Respiratory Diseases, Gastrointestinal Diseases, Hypertension	cure	STnew1	9	194	1	1	12	1	1	I
VRE_SZ_B_016	SZ_B	Blood	2023-06-11	68	M	Haematology	2023-04-04	2023-06-15	72	Respiratory System Diseases, Cardiovascular System Diseases, Hypertension, Haematological System Diseases	uncure	80	9	1	1	1	12	1	1	II	Patient C
VRE_SZ_B_017	SZ_B	Hydrothorax	2023-06-23	68	M	ICU	2023-04-04	2023-06-15	72	Respiratory System Disease, Cardiovascular System Disease, Hypertension, Haematological System Disease	uncure	80	9	1	1	1	12	1	1	II	Patient C
VRE_SZ_B_018	SZ_B	Catheter	2023-03-18	86	F	ICU	2023-02-18	2023-03-25	35	Liver Disease, Hypertension, Cardiovascular Disease	death	80	9	1	1	1	12	1	1	I	Patient A
VRE_SZ_B_019	SZ_B	Urine	2023-03-13	86	F	ICU	2023-02-18	2023-03-25	35	Liver Disease, Hypertension, Cardiovascular Disease	death	80	9	1	1	1	12	1	1	I	Patient A
VRE_SZ_B_001	SZ_B	Pus	2024-04-10	57	M	Spine surgery	2024-03-03	2024-06-22	111	Neurological Diseases	cure	80	9	1	1	1	12	1	1	I
VRE_SZ_B_002	SZ_B	Urine	2024-03-12	40	M	Spine surgery	2023-12-11	2024-03-14	94	Tuberculosis, Urological Diseases	cure	80	9	1	1	1	12	1	1	I
VRE_SZ_B_003	SZ_B	Lavage fluid	2024-04-06	11	M	Renal transplantation	2024-04-03	2024-04-23	20	Kidney Disease, Haematological Disease	cure	80	9	1	1	1	12	1	1	I
VRE_SZ_B_004	SZ_B	Catheter	2024-01-16	32	M	Hepatosurgery	2024-01-08	2024-02-04	27	Liver Disease, Haematological System Diseases	improve	80	9	1	1	1	12	1	1	I
VRE_SZ_B_005	SZ_B	Ascites	2020-06-18	36	F	Nephrology	2020-06-03	2020-07-07	34	Hypertension, Renal Disease	uncure	80	9	1	1	1	12	1	1	NA
VRE_SZ_B_006	SZ_B	Blood	2022-10-02	43	F	Infection	2022-09-01	2022-10-18	47	Liver Disease, Kidney Disease, Haematological System Disease	unknow	STnew1	9	194	1	1	12	1	1	II
VRE_SZ_B_007	SZ_B	Blood	2023-09-16	28	M	ICU	2023-03-06	2023-10-08	216	HIV, Respiratory Diseases	improve	80	9	1	1	1	12	1	1	II
VRE_SZ_B_008	SZ_B	Urine	2022-07-27	73	M	Pulmonology	2022-07-20	2022-08-24	35	Neurological Diseases, Respiratory Diseases, Haematological Diseases, Hypertension, Diabetes Mellitus	improve	80	9	1	1	1	12	1	1	I
VRE_SZ_B_009	SZ_B	Urine	2024-03-19	73	F	Hepatology	2024-03-10	2024-04-03	24	Liver Disease, Respiratory System Disease, Diabetes	improve	80	9	1	1	1	12	1	1	I
VRE_SZ_A_001	SZ_A	Urine	2023-05-05	83	F	ICU	2023-04-13 20:15:00	2023-06-27 20:00:00	74	Respiratory Diseases, Hypertension, Neurological Diseases, Haematological Diseases, Malignant Tumours	cure	80	9	1	1	1	12	1	1	I
VRE_SZ_A_002	SZ_A	Urine	2023-05-08	57	F	Surgical Ward	2023-05-08 09:09:00	2023-05-10 11:05:00	2	Urinary System Diseases, Diabetes Mellitus, Liver Disease	improve	80	9	1	1	1	12	1	1	I
VRE_SZ_A_003	SZ_A	Blood	2023-05-18	63	F	ICU	2023-04-21 15:32:00	2023-07-20	89	Tumours, Diabetes, Neurological Diseases, Urological Diseases	unknow	80	9	1	1	1	12	1	1	I
VRE_SZ_A_004	SZ_A	Urine	2023-06-03	79	M	ICU	2023-05-23 11:50:00	2023-06-03 14:30:00	11	Cardiovascular diseases, hypertension, diabetes, haematological diseases, neurological diseases, renal diseases	unknow	80	9	1	1	1	12	1	1	I
VRE_SZ_A_005	SZ_A	Secretions	2023-06-01	60	M	Emergency department	2023-05-18 08:43:00	2023-06-16 13:26:00	29	Infectious Diseases	unknow	80	9	1	1	1	12	1	1	I
VRE_SZ_A_006	SZ_A	Urine	2023-07-03	60	M	ICU	2023-05-24 18:26:00	2024-01-01	223	Neurological Diseases, Respiratory Diseases, Gastrointestinal Diseases, Hypertension, Diabetes Mellitus	unknow	80	9	1	1	1	12	1	1	I
VRE_SZ_C_001	SZ_C	Urine	2024-01-24	68	F	Gastroenterology	2024-01-12	2024-01-27	15	Liver Disease, Gastrointestinal System Diseases	improve	STnew1	9	194	1	1	12	1	1	I
VRE_SZ_C_002	SZ_C	Urine	2024-03-19	40	F	Acupuncture and moxibustion	2024-03-18	2024-04-10	23	Neurological Diseases	improve	STnew1	9	194	1	1	12	1	1	I
VRE_SZ_C_003	SZ_C	Urine	2024-04-07	48	M	Urology	2024-04-07	2024-04-19	12	Kidney Disease	improve	80	9	1	1	1	12	1	1	I	Patient B
VRE_SZ_C_004	SZ_C	Urine	2024-04-14	48	M	Urology	2024-04-07	2024-04-19	12	Kidney Disease	improve	80	9	1	1	1	12	1	1	I	Patient B
