# Supplementary material for: Rapid Transmission and Divergence of Vancomycin-Resistant Enterococcus faecium Sequence Type 80, China
Source: Emerg Infect Dis. 2025 May;31(5):1000–5. doi: 10.3201/eid3105.241649 (PMC12044253; doi:10.3201/eid3105.241649)
Supplement: Appendix 3 — Core gene SNP comparison among SC11-pop I and SC11-pop II for rapid transmission and divergence of vancomycin-resistant Enterococcus faecium sequence type 80, China. [file 24-1649-Techapp-s3.xlsx]

## Sheet: 1.core gene SNP
Article DOI: https://doi.org/10.3201/eid3105.241649
EID cannot ensure accessibility for supplementary materials supplied by authors. Readers who have difficulty accessing supplementary content should contact the authors for assistance.
Rapid Transmission and Divergence of Vancomycin-Resistant Enterococcus faecium Sequence Type 80 , China
On each SNP site, the nucleotide frequencies are displayed for SC11-pop I and SC11-pop II.
#CHROM	POSITION	Reference	SC11 Pop I				SC11 Pop II				Frequency difference (SC11 Pop II minus Pop I)				Region_Type	Gene_ID	Core_Gene	Gene_Name	Product
			A_freq(%)_group1	T_freq(%)_group1	C_freq(%)_group1	G_freq(%)_group1	A_freq(%)_group2	T_freq(%)_group2	C_freq(%)_group2	G_freq(%)_group2	A_diff(%)	T_diff(%)	C_diff(%)	G_diff(%)
CP036151.1	7059	C	0	0	100	0	0	2.86	97.14	0	0	-2.86	2.86	0	CDS	BDOCHFNC_00006	Yes	gyrA	DNA_gyrase_subunit_A
CP036151.1	10462	C	1.52	0	98.48	0	0	0	100	0	1.52	0	-1.52	0	CDS	BDOCHFNC_00010	Yes	gdpP	Cyclic-di-AMP_phosphodiesterase_GdpP
CP036151.1	13293	C	1.01	0	98.99	0	0	0	100	0	1.01	0	-1.01	0	CDS	BDOCHFNC_00012	Yes	dnaC	Replicative_DNA_helicase
CP036151.1	82307	G	0	0	0	100	0	2.86	0	97.14	0	-2.86	0	2.86	CDS	BDOCHFNC_00075	Yes	deoB	Phosphopentomutase
CP036151.1	82746	G	0	0.51	0	99.49	0	0	0	100	0	0.51	0	-0.51	CDS	BDOCHFNC_00075	Yes	deoB	Phosphopentomutase
CP036151.1	89547	C	0	0.51	99.49	0	0	0	100	0	0	0.51	-0.51	0	CDS	BDOCHFNC_00083	Yes	fus	Elongation_factor_G
CP036151.1	94577	A	99.49	0	0	0.51	100	0	0	0	-0.51	0	0	0.51	CDS	BDOCHFNC_00089	Yes	rplB	50S_ribosomal_protein_L2
CP036151.1	106216	A	97.98	0	2.02	0	100	0	0	0	-2.02	0	2.02	0	CDS	BDOCHFNC_00112	Yes	rpoA	DNA-directed_RNA_polymerase_subunit_alpha
CP036151.1	118203	G	0.51	0	0	99.49	0	0	0	100	0.51	0	0	-0.51	CDS	BDOCHFNC_00122	Yes	recG	ATP-dependent_DNA_helicase_RecG
CP036151.1	128785	C	0	0.51	99.49	0	0	0	100	0	0	0.51	-0.51	0	CDS	BDOCHFNC_00131	Yes	smc_1	Chromosome_partition_protein_Smc
CP036151.1	152088	T	0	99.49	0	0.51	0	100	0	0	0	-0.51	0	0.51	CDS	BDOCHFNC_00153	Yes	yohK	Inner_membrane_protein_YohK
CP036151.1	152311	C	0	0.51	99.49	0	0	0	100	0	0	0.51	-0.51	0	CDS	BDOCHFNC_00153	Yes	yohK	Inner_membrane_protein_YohK
CP036151.1	163780	C	0	1.52	98.48	0	0	0	100	0	0	1.52	-1.52	0	CDS	BDOCHFNC_00165	Yes	mutS_1	DNA_mismatch_repair_protein_MutS
CP036151.1	181550	G	2.53	0	0	97.47	0	0	0	100	2.53	0	0	-2.53	CDS	BDOCHFNC_00181	Yes	mltF_1	Membrane-bound_lytic_murein_transglycosylase_F
CP036151.1	183739	C	0	2.02	97.98	0	0	2.86	97.14	0	0	-0.84	0.84	0	CDS	BDOCHFNC_00184	Yes	dapH_1	2%2C3%2C4%2C5-tetrahydropyridine-2%2C6-dicarboxylate_N-acetyltransferase
CP036151.1	206847	C	0	0.51	99.49	0	0	0	100	0	0	0.51	-0.51	0	CDS	BDOCHFNC_00205	Yes	ddl	D-alanine--D-alanine_ligase
CP036151.1	417545	G	1.01	0	0	98.99	0	0	0	100	1.01	0	0	-1.01	CDS	BDOCHFNC_00402	Yes	nhaC_1	Na(+)/H(+)_antiporter_NhaC
CP036151.1	421000	G	2.02	0	0	97.98	0	0	0	100	2.02	0	0	-2.02	CDS	BDOCHFNC_00405	Yes	pgmB	Beta-phosphoglucomutase
CP036151.1	428362	G	0	0.51	0	99.49	0	2.86	0	97.14	0	-2.35	0	2.35	CDS	BDOCHFNC_00409	Yes	Unknown	hypothetical_protein
CP036151.1	459440	C	0	0	100	0	0	2.86	97.14	0	0	-2.86	2.86	0	CDS	BDOCHFNC_00440	Yes	degA_2	HTH-type_transcriptional_regulator_DegA
CP036151.1	486982	G	0	0.51	0	99.49	0	0	0	100	0	0.51	0	-0.51	CDS	BDOCHFNC_00463	Yes	metB	Cystathionine_gamma-synthase
CP036151.1	494386	T	0	98.48	1.52	0	0	100	0	0	0	-1.52	1.52	0	CDS	BDOCHFNC_00471	Yes	asd	Aspartate-semialdehyde_dehydrogenase
CP036151.1	496444	C	0	0.51	99.49	0	0	0	100	0	0	0.51	-0.51	0	CDS	BDOCHFNC_00473	Yes	scmP	N-acetylcysteine_deacetylase
CP036151.1	496556	C	0	0	99.49	0.51	0	0	100	0	0	0	-0.51	0.51	CDS	BDOCHFNC_00473	Yes	scmP	N-acetylcysteine_deacetylase
CP036151.1	507030	A	99.49	0	0	0.51	100	0	0	0	-0.51	0	0	0.51	CDS	BDOCHFNC_00483	Yes	lacS	Lactose_permease
CP036151.1	508662	G	0	0	0	100	8.57	0	0	91.43	-8.57	0	0	8.57	CDS	BDOCHFNC_00484	Yes	rhaS_2	HTH-type_transcriptional_activator_RhaS
CP036151.1	526144	C	0	0.51	99.49	0	0	0	100	0	0	0.51	-0.51	0	CDS	BDOCHFNC_00502	Yes	ohrB	Organic_hydroperoxide_resistance_protein_OhrB
CP036151.1	527874	G	4.04	0	0	95.96	0	0	0	100	4.04	0	0	-4.04	CDS	BDOCHFNC_00504	Yes	Unknown	hypothetical_protein
CP036151.1	552404	T	0	99.49	0	0.51	0	100	0	0	0	-0.51	0	0.51	CDS	BDOCHFNC_00527	Yes	yhdG	putative_amino_acid_permease_YhdG
CP036151.1	565486	G	0	0	0	100	2.86	0	0	97.14	-2.86	0	0	2.86	CDS	BDOCHFNC_00537	Yes	Unknown	hypothetical_protein
CP036151.1	566999	C	0	0.51	99.49	0	0	0	100	0	0	0.51	-0.51	0	CDS	BDOCHFNC_00539	Yes	iscS_1	Cysteine_desulfurase_IscS
CP036151.1	569008	T	0	97.98	2.02	0	0	100	0	0	0	-2.02	2.02	0	CDS	BDOCHFNC_00541	Yes	Unknown	hypothetical_protein
CP036151.1	575784	T	0	99.49	0	0.51	0	100	0	0	0	-0.51	0	0.51	CDS	BDOCHFNC_00546	Yes	sbnD_1	Staphyloferrin_B_transporter
CP036151.1	586717	G	27.78	0	0	72.22	22.86	0	0	77.14	4.92	0	0	-4.92	CDS	BDOCHFNC_00556	Yes	mgsR	Regulatory_protein_MgsR
CP036151.1	590840	C	0	0.51	99.49	0	0	0	100	0	0	0.51	-0.51	0	CDS	BDOCHFNC_00561	Yes	Unknown	putative_ABC_transporter_ATP-binding_protein
CP036151.1	591226	G	0.51	0	0	99.49	0	0	0	100	0.51	0	0	-0.51	CDS	BDOCHFNC_00562	Yes	Unknown	hypothetical_protein
CP036151.1	666290	A	100	0	0	0	94.29	0	0	5.71	5.71	0	0	-5.71	CDS	BDOCHFNC_00631	Yes	bglF_4	PTS_system_beta-glucoside-specific_EIIBCA_component
CP036151.1	667022	T	0	96.97	0	3.03	0	97.14	0	2.86	0	-0.17	0	0.17	CDS	BDOCHFNC_00631	Yes	bglF_4	PTS_system_beta-glucoside-specific_EIIBCA_component
CP036151.1	683950	C	0	0.51	99.49	0	0	0	100	0	0	0.51	-0.51	0	CDS	BDOCHFNC_00647	Yes	ltaS1_1	Lipoteichoic_acid_synthase_1
CP036151.1	706534	G	0	0	0.51	99.49	0	0	0	100	0	0	0.51	-0.51	CDS	BDOCHFNC_00665	Yes	Unknown	hypothetical_protein
CP036151.1	706732	C	0	0.51	99.49	0	0	0	100	0	0	0.51	-0.51	0	CDS	BDOCHFNC_00665	Yes	Unknown	hypothetical_protein
CP036151.1	710257	C	0.51	0	99.49	0	0	0	100	0	0.51	0	-0.51	0	CDS	BDOCHFNC_00668	Yes	Unknown	Putative_NrdI-like_protein
CP036151.1	719661	A	99.49	0	0	0.51	100	0	0	0	-0.51	0	0	0.51	CDS	BDOCHFNC_00677	Yes	Unknown	hypothetical_protein
CP036151.1	724160	G	0.51	0	0	99.49	0	0	0	100	0.51	0	0	-0.51	CDS	BDOCHFNC_00684	Yes	ywpJ_1	Phosphatase_YwpJ
CP036151.1	724308	G	0.51	0	0	99.49	0	0	0	100	0.51	0	0	-0.51	CDS	BDOCHFNC_00684	Yes	ywpJ_1	Phosphatase_YwpJ
CP036151.1	725161	A	99.49	0	0	0.51	94.29	0	0	5.71	5.2	0	0	-5.2	CDS	BDOCHFNC_00685	Yes	ung	Uracil-DNA_glycosylase
CP036151.1	744041	A	97.98	0	0	2.02	97.14	0	0	2.86	0.84	0	0	-0.84	CDS	BDOCHFNC_00703	Yes	acuI	putative_acrylyl-CoA_reductase_AcuI
CP036151.1	779795	G	0	0	0	100	2.86	0	0	97.14	-2.86	0	0	2.86	CDS	BDOCHFNC_00735	Yes	fruA_4	PTS_system_fructose-specific_EIIABC_component
CP036151.1	779931	G	0	0.51	0	99.49	0	0	0	100	0	0.51	0	-0.51	CDS	BDOCHFNC_00735	Yes	fruA_4	PTS_system_fructose-specific_EIIABC_component
CP036151.1	782815	C	0	0.51	99.49	0	0	0	100	0	0	0.51	-0.51	0	CDS	BDOCHFNC_00738	Yes	Unknown	hypothetical_protein
CP036151.1	786670	G	0	0.51	0	99.49	0	0	0	100	0	0.51	0	-0.51	CDS	BDOCHFNC_00742	Yes	Unknown	hypothetical_protein
CP036151.1	787332	G	0.51	0	0	99.49	0	0	0	100	0.51	0	0	-0.51	CDS	BDOCHFNC_00743	Yes	Unknown	hypothetical_protein
CP036151.1	801889	A	99.49	0	0.51	0	100	0	0	0	-0.51	0	0.51	0	CDS	BDOCHFNC_00758	Yes	bceB_2	Bacitracin_export_permease_protein_BceB
CP036151.1	817029	T	0	99.49	0	0.51	0	100	0	0	0	-0.51	0	0.51	CDS	BDOCHFNC_00773	Yes	dauA	C4-dicarboxylic_acid_transporter_DauA
CP036151.1	820153	G	0.51	0	0	99.49	2.86	0	0	97.14	-2.35	0	0	2.35	CDS	BDOCHFNC_00777	Yes	rpmA	50S_ribosomal_protein_L27
CP036151.1	823219	A	99.49	0	0	0.51	100	0	0	0	-0.51	0	0	0.51	CDS	BDOCHFNC_00778	Yes	dgaR_4	Transcriptional_regulatory_protein_DagR
CP036151.1	840630	C	0	0.51	99.49	0	0	0	100	0	0	0.51	-0.51	0	CDS	BDOCHFNC_00801	Yes	pbpX_1	Penicillin-binding_protein_2X
CP036151.1	851036	A	99.49	0	0	0.51	100	0	0	0	-0.51	0	0	0.51	CDS	BDOCHFNC_00809	Yes	sepF	Cell_division_protein_SepF
CP036151.1	853698	C	0	1.01	98.99	0	0	2.86	97.14	0	0	-1.85	1.85	0	CDS	BDOCHFNC_00812	Yes	ileS	Isoleucine--tRNA_ligase
CP036151.1	869021	A	98.99	0	1.01	0	100	0	0	0	-1.01	0	1.01	0	CDS	BDOCHFNC_00823	Yes	celB_2	PTS_system_cellobiose-specific_EIIC_component
CP036151.1	976799	C	0	0.51	99.49	0	0	0	100	0	0	0.51	-0.51	0	CDS	BDOCHFNC_00929	Yes	pbuO	Guanine/hypoxanthine_permease_PbuO
CP036151.1	976835	G	0	0	0	100	2.86	0	0	97.14	-2.86	0	0	2.86	CDS	BDOCHFNC_00929	Yes	pbuO	Guanine/hypoxanthine_permease_PbuO
CP036151.1	979116	C	0	0.51	99.49	0	0	0	100	0	0	0.51	-0.51	0	CDS	BDOCHFNC_00932	Yes	dnaE	DNA_polymerase_III_subunit_alpha
CP036151.1	979409	C	0	0.51	99.49	0	0	0	100	0	0	0.51	-0.51	0	CDS	BDOCHFNC_00932	Yes	dnaE	DNA_polymerase_III_subunit_alpha
CP036151.1	980196	G	0	0.51	0	99.49	0	0	0	100	0	0.51	0	-0.51	CDS	BDOCHFNC_00932	Yes	dnaE	DNA_polymerase_III_subunit_alpha
CP036151.1	982203	C	0	0	0	100	0	0	2.86	97.14	0	0	-2.86	2.86	CDS	BDOCHFNC_00932	Yes	dnaE	DNA_polymerase_III_subunit_alpha
CP036151.1	983622	A	100	0	0	0	94.29	0	0	5.71	5.71	0	0	-5.71	CDS	BDOCHFNC_00934	Yes	pyk	Pyruvate_kinase
CP036151.1	986005	C	0	100	0	0	0	97.14	2.86	0	0	2.86	-2.86	0	CDS	BDOCHFNC_00935	Yes	gltC_2	HTH-type_transcriptional_regulator_GltC
CP036151.1	990271	G	0	0	0	100	2.86	0	0	97.14	-2.86	0	0	2.86	CDS	BDOCHFNC_00940	Yes	sasA_2	Adaptive-response_sensory-kinase_SasA
CP036151.1	990596	C	0	100	0	0	0	97.14	2.86	0	0	2.86	-2.86	0	CDS	BDOCHFNC_00940	Yes	sasA_2	Adaptive-response_sensory-kinase_SasA
CP036151.1	1048357	T	0	0	0	100	0	2.86	0	97.14	0	-2.86	0	2.86	CDS	BDOCHFNC_01010	Yes	gmuR	HTH-type_transcriptional_regulator_GmuR
CP036151.1	1048366	G	0	0	100	0	0	0	97.14	2.86	0	0	2.86	-2.86	CDS	BDOCHFNC_01010	Yes	gmuR	HTH-type_transcriptional_regulator_GmuR
CP036151.1	1048391	A	0	0	0	100	2.86	0	0	97.14	-2.86	0	0	2.86	CDS	BDOCHFNC_01010	Yes	gmuR	HTH-type_transcriptional_regulator_GmuR
CP036151.1	1048718	A	97.98	0	0	2.02	100	0	0	0	-2.02	0	0	2.02	CDS	BDOCHFNC_01011	Yes	gmuC_2	PTS_system_oligo-beta-mannoside-specific_EIIC_component
CP036151.1	1049662	A	0	0	0	100	2.86	0	0	97.14	-2.86	0	0	2.86	CDS	BDOCHFNC_01011	Yes	gmuC_2	PTS_system_oligo-beta-mannoside-specific_EIIC_component
CP036151.1	1050111	G	100	0	0	0	97.14	0	0	2.86	2.86	0	0	-2.86	CDS	BDOCHFNC_01012	Yes	gmuD_3	6-phospho-beta-glucosidase_GmuD
CP036151.1	1050259	A	0	0	0	100	2.86	0	0	97.14	-2.86	0	0	2.86	CDS	BDOCHFNC_01012	Yes	gmuD_3	6-phospho-beta-glucosidase_GmuD
CP036151.1	1050347	T	0	0	100	0	0	2.86	97.14	0	0	-2.86	2.86	0	CDS	BDOCHFNC_01012	Yes	gmuD_3	6-phospho-beta-glucosidase_GmuD
CP036151.1	1050407	A	0	0	0	100	2.86	0	0	97.14	-2.86	0	0	2.86	CDS	BDOCHFNC_01012	Yes	gmuD_3	6-phospho-beta-glucosidase_GmuD
CP036151.1	1050619	T	0	0	100	0	0	2.86	97.14	0	0	-2.86	2.86	0	CDS	BDOCHFNC_01012	Yes	gmuD_3	6-phospho-beta-glucosidase_GmuD
CP036151.1	1051153	T	0	0	100	0	0	2.86	97.14	0	0	-2.86	2.86	0	CDS	BDOCHFNC_01012	Yes	gmuD_3	6-phospho-beta-glucosidase_GmuD
CP036151.1	1051175	C	0	100	0	0	0	97.14	2.86	0	0	2.86	-2.86	0	CDS	BDOCHFNC_01012	Yes	gmuD_3	6-phospho-beta-glucosidase_GmuD
CP036151.1	1051730	C	0	100	0	0	0	97.14	2.86	0	0	2.86	-2.86	0	CDS	BDOCHFNC_01013	Yes	Unknown	Putative_universal_stress_protein
CP036151.1	1092779	C	0	0.51	99.49	0	0	2.86	97.14	0	0	-2.35	2.35	0	CDS	BDOCHFNC_01048	Yes	Unknown	hypothetical_protein
CP036151.1	1173235	T	0	98.48	1.52	0	0	94.29	5.71	0	0	4.19	-4.19	0	CDS	BDOCHFNC_01134	Yes	alaA	Glutamate-pyruvate_aminotransferase_AlaA
CP036151.1	1180103	A	99.49	0	0	0.51	100	0	0	0	-0.51	0	0	0.51	CDS	BDOCHFNC_01139	Yes	hgdH	(R)-2-hydroxyglutarate_dehydrogenase
CP036151.1	1188647	A	96.46	0	3.54	0	97.14	0	2.86	0	-0.68	0	0.68	0	CDS	BDOCHFNC_01149	Yes	Unknown	hypothetical_protein
CP036151.1	1190579	G	0.51	0	0	99.49	0	0	0	100	0.51	0	0	-0.51	CDS	BDOCHFNC_01151	Yes	Unknown	hypothetical_protein
CP036151.1	1205232	A	99.49	0	0	0.51	100	0	0	0	-0.51	0	0	0.51	CDS	BDOCHFNC_01164	Yes	purC	Phosphoribosylaminoimidazole-succinocarboxamide_synthase
CP036151.1	1211071	C	0	0.51	99.49	0	0	0	100	0	0	0.51	-0.51	0	CDS	BDOCHFNC_01170	Yes	purN	Phosphoribosylglycinamide_formyltransferase
CP036151.1	1291511	T	0	99.49	0.51	0	0	100	0	0	0	-0.51	0.51	0	CDS	BDOCHFNC_01242	Yes	pheT	Phenylalanine--tRNA_ligase_beta_subunit
CP036151.1	1292735	C	0	4.04	95.96	0	0	0	100	0	0	4.04	-4.04	0	CDS	BDOCHFNC_01243	Yes	trpS2	Tryptophan--tRNA_ligase_2
CP036151.1	1297129	C	0	0.51	99.49	0	0	0	100	0	0	0.51	-0.51	0	CDS	BDOCHFNC_01249	Yes	rph	Ribonuclease_PH
CP036151.1	1297830	T	0	98.99	1.01	0	0	97.14	2.86	0	0	1.85	-1.85	0	CDS	BDOCHFNC_01249	Yes	rph	Ribonuclease_PH
CP036151.1	1299880	G	0	0	0	100	2.86	0	0	97.14	-2.86	0	0	2.86	CDS	BDOCHFNC_01252	Yes	ykuT	putative_MscS_family_protein_YkuT
CP036151.1	1300411	C	0	1.01	98.99	0	0	0	100	0	0	1.01	-1.01	0	CDS	BDOCHFNC_01252	Yes	ykuT	putative_MscS_family_protein_YkuT
CP036151.1	1309421	C	0	0.51	99.49	0	0	0	100	0	0	0.51	-0.51	0	CDS	BDOCHFNC_01261	Yes	obg	GTPase_Obg
CP036151.1	1313340	G	0	0	0	100	5.71	0	0	94.29	-5.71	0	0	5.71	CDS	BDOCHFNC_01265	Yes	Unknown	hypothetical_protein
CP036151.1	1354890	A	99.49	0	0	0.51	100	0	0	0	-0.51	0	0	0.51	CDS	BDOCHFNC_01306	Yes	fhs1	Formate--tetrahydrofolate_ligase_1
CP036151.1	1354908	A	100	0	0	0	97.14	0	0	2.86	2.86	0	0	-2.86	CDS	BDOCHFNC_01306	Yes	fhs1	Formate--tetrahydrofolate_ligase_1
CP036151.1	1355389	C	0	0.51	99.49	0	0	0	100	0	0	0.51	-0.51	0	CDS	BDOCHFNC_01306	Yes	fhs1	Formate--tetrahydrofolate_ligase_1
CP036151.1	1355888	T	0.51	99.49	0	0	0	100	0	0	0.51	-0.51	0	0	CDS	BDOCHFNC_01306	Yes	fhs1	Formate--tetrahydrofolate_ligase_1
CP036151.1	1355976	A	99.49	0	0.51	0	100	0	0	0	-0.51	0	0.51	0	CDS	BDOCHFNC_01306	Yes	fhs1	Formate--tetrahydrofolate_ligase_1
CP036151.1	1367706	C	0	0.51	99.49	0	0	0	100	0	0	0.51	-0.51	0	CDS	BDOCHFNC_01317	Yes	pyrK	Dihydroorotate_dehydrogenase_B_(NAD(+))%2C_electron_transfer_subunit
CP036151.1	1370906	G	0.51	0	0	99.49	0	0	0	100	0.51	0	0	-0.51	CDS	BDOCHFNC_01321	Yes	yfbR	5'-deoxynucleotidase_YfbR
CP036151.1	1584054	C	0	2.53	97.47	0	0	5.71	94.29	0	0	-3.18	3.18	0	CDS	BDOCHFNC_01535	Yes	clpB	Chaperone_protein_ClpB
CP036151.1	1595541	A	100	0	0	0	97.14	2.86	0	0	2.86	-2.86	0	0	CDS	BDOCHFNC_01547	Yes	coaE	Dephospho-CoA_kinase
CP036151.1	1598809	T	0	98.99	1.01	0	0	100	0	0	0	-1.01	1.01	0	CDS	BDOCHFNC_01549	Yes	polA	DNA_polymerase_I
CP036151.1	1603988	G	0	0	0	100	2.86	0	0	97.14	-2.86	0	0	2.86	CDS	BDOCHFNC_01555	Yes	yhgF	Protein_YhgF
CP036151.1	1622109	C	0	9.6	90.4	0	0	2.86	97.14	0	0	6.74	-6.74	0	CDS	BDOCHFNC_01573	Yes	lacE_2	Lactose-binding_protein
CP036151.1	1636156	G	0	0	1.01	98.99	0	0	0	100	0	0	1.01	-1.01	CDS	BDOCHFNC_01585	Yes	lacL	Beta-galactosidase_large_subunit
CP036151.1	1637018	T	0	0	100	0	0	2.86	97.14	0	0	-2.86	2.86	0	CDS	BDOCHFNC_01586	Yes	melA	Alpha-galactosidase_Mel36A
CP036151.1	1646809	A	0	0	0	100	2.86	0	0	97.14	-2.86	0	0	2.86	CDS	BDOCHFNC_01594	Yes	dagK_2	Diacylglycerol_kinase
CP036151.1	1648532	C	0	0.51	99.49	0	0	5.71	94.29	0	0	-5.2	5.2	0	CDS	BDOCHFNC_01595	Yes	gatB_2	Aspartyl/glutamyl-tRNA(Asn/Gln)_amidotransferase_subunit_B
CP036151.1	1649010	G	0.51	0	0	99.49	2.86	0	0	97.14	-2.35	0	0	2.35	CDS	BDOCHFNC_01596	Yes	gatA_3	Glutamyl-tRNA(Gln)_amidotransferase_subunit_A
CP036151.1	1649070	G	3.03	0	0	96.97	0	0	0	100	3.03	0	0	-3.03	CDS	BDOCHFNC_01596	Yes	gatA_3	Glutamyl-tRNA(Gln)_amidotransferase_subunit_A
CP036151.1	1649327	C	0	100	0	0	0	97.14	2.86	0	0	2.86	-2.86	0	CDS	BDOCHFNC_01596	Yes	gatA_3	Glutamyl-tRNA(Gln)_amidotransferase_subunit_A
CP036151.1	1649357	A	0	0	100	0	2.86	0	97.14	0	-2.86	0	2.86	0	CDS	BDOCHFNC_01596	Yes	gatA_3	Glutamyl-tRNA(Gln)_amidotransferase_subunit_A
CP036151.1	1649360	A	0	0	0	100	2.86	0	0	97.14	-2.86	0	0	2.86	CDS	BDOCHFNC_01596	Yes	gatA_3	Glutamyl-tRNA(Gln)_amidotransferase_subunit_A
CP036151.1	1649462	T	100	0	0	0	97.14	2.86	0	0	2.86	-2.86	0	0	CDS	BDOCHFNC_01596	Yes	gatA_3	Glutamyl-tRNA(Gln)_amidotransferase_subunit_A
CP036151.1	1649501	G	100	0	0	0	97.14	0	0	2.86	2.86	0	0	-2.86	CDS	BDOCHFNC_01596	Yes	gatA_3	Glutamyl-tRNA(Gln)_amidotransferase_subunit_A
CP036151.1	1650332	T	0	0	100	0	0	2.86	97.14	0	0	-2.86	2.86	0	CDS	BDOCHFNC_01596	Yes	gatA_3	Glutamyl-tRNA(Gln)_amidotransferase_subunit_A
CP036151.1	1650373	C	0	100	0	0	0	97.14	2.86	0	0	2.86	-2.86	0	CDS	BDOCHFNC_01596	Yes	gatA_3	Glutamyl-tRNA(Gln)_amidotransferase_subunit_A
CP036151.1	1650625	T	0	0	100	0	0	2.86	97.14	0	0	-2.86	2.86	0	CDS	BDOCHFNC_01597	Yes	gatC_3	Glutamyl-tRNA(Gln)_amidotransferase_subunit_C
CP036151.1	1651548	A	100	0	0	0	97.14	0	2.86	0	2.86	0	-2.86	0	CDS	BDOCHFNC_01598	Yes	ligA	DNA_ligase
CP036151.1	1651995	C	0	100	0	0	0	97.14	2.86	0	0	2.86	-2.86	0	CDS	BDOCHFNC_01598	Yes	ligA	DNA_ligase
CP036151.1	1652752	A	0	0	0	100	2.86	0	0	97.14	-2.86	0	0	2.86	CDS	BDOCHFNC_01598	Yes	ligA	DNA_ligase
CP036151.1	1652881	G	0	0	0	100	0	0	5.71	94.29	0	0	-5.71	5.71	CDS	BDOCHFNC_01598	Yes	ligA	DNA_ligase
CP036151.1	1653170	T	0	0	100	0	0	2.86	97.14	0	0	-2.86	2.86	0	CDS	BDOCHFNC_01599	Yes	pcrA	ATP-dependent_DNA_helicase_PcrA
CP036151.1	1653350	T	0	0	100	0	0	2.86	97.14	0	0	-2.86	2.86	0	CDS	BDOCHFNC_01599	Yes	pcrA	ATP-dependent_DNA_helicase_PcrA
CP036151.1	1653428	G	100	0	0	0	97.14	0	0	2.86	2.86	0	0	-2.86	CDS	BDOCHFNC_01599	Yes	pcrA	ATP-dependent_DNA_helicase_PcrA
CP036151.1	1653500	A	0	0	0	100	2.86	0	0	97.14	-2.86	0	0	2.86	CDS	BDOCHFNC_01599	Yes	pcrA	ATP-dependent_DNA_helicase_PcrA
CP036151.1	1653951	G	100	0	0	0	97.14	0	0	2.86	2.86	0	0	-2.86	CDS	BDOCHFNC_01599	Yes	pcrA	ATP-dependent_DNA_helicase_PcrA
CP036151.1	1654145	A	0	0	0	100	2.86	0	0	97.14	-2.86	0	0	2.86	CDS	BDOCHFNC_01599	Yes	pcrA	ATP-dependent_DNA_helicase_PcrA
CP036151.1	1654526	T	0	0	100	0	0	2.86	97.14	0	0	-2.86	2.86	0	CDS	BDOCHFNC_01599	Yes	pcrA	ATP-dependent_DNA_helicase_PcrA
CP036151.1	1656053	G	0	100	0	0	0	97.14	0	2.86	0	2.86	0	-2.86	CDS	BDOCHFNC_01600	Yes	clcA	H(+)/Cl(-)_exchange_transporter_ClcA
CP036151.1	1656203	T	0	99.49	0.51	0	0	97.14	2.86	0	0	2.35	-2.35	0	CDS	BDOCHFNC_01600	Yes	clcA	H(+)/Cl(-)_exchange_transporter_ClcA
CP036151.1	1656278	T	0	0	0	100	0	2.86	0	97.14	0	-2.86	0	2.86	CDS	BDOCHFNC_01600	Yes	clcA	H(+)/Cl(-)_exchange_transporter_ClcA
CP036151.1	1657109	A	0	0	0	100	2.86	0	0	97.14	-2.86	0	0	2.86	CDS	BDOCHFNC_01601	Yes	fruA_5	PTS_system_fructose-specific_EIIABC_component
CP036151.1	1657130	C	0	100	0	0	0	97.14	2.86	0	0	2.86	-2.86	0	CDS	BDOCHFNC_01601	Yes	fruA_5	PTS_system_fructose-specific_EIIABC_component
CP036151.1	1658116	G	100	0	0	0	97.14	0	0	2.86	2.86	0	0	-2.86	CDS	BDOCHFNC_01601	Yes	fruA_5	PTS_system_fructose-specific_EIIABC_component
CP036151.1	1658323	G	100	0	0	0	97.14	0	0	2.86	2.86	0	0	-2.86	CDS	BDOCHFNC_01601	Yes	fruA_5	PTS_system_fructose-specific_EIIABC_component
CP036151.1	1659085	G	100	0	0	0	97.14	0	0	2.86	2.86	0	0	-2.86	CDS	BDOCHFNC_01602	Yes	lacC_3	Tagatose-6-phosphate_kinase
CP036151.1	1659226	C	0	100	0	0	0	97.14	2.86	0	0	2.86	-2.86	0	CDS	BDOCHFNC_01602	Yes	lacC_3	Tagatose-6-phosphate_kinase
CP036151.1	1659235	A	0	0	100	0	2.86	0	97.14	0	-2.86	0	2.86	0	CDS	BDOCHFNC_01602	Yes	lacC_3	Tagatose-6-phosphate_kinase
CP036151.1	1659274	A	0	0	0	100	2.86	0	0	97.14	-2.86	0	0	2.86	CDS	BDOCHFNC_01602	Yes	lacC_3	Tagatose-6-phosphate_kinase
CP036151.1	1659319	T	0	0	100	0	0	2.86	97.14	0	0	-2.86	2.86	0	CDS	BDOCHFNC_01602	Yes	lacC_3	Tagatose-6-phosphate_kinase
CP036151.1	1659436	C	0	100	0	0	0	97.14	2.86	0	0	2.86	-2.86	0	CDS	BDOCHFNC_01602	Yes	lacC_3	Tagatose-6-phosphate_kinase
CP036151.1	1659532	C	0	100	0	0	0	97.14	2.86	0	0	2.86	-2.86	0	CDS	BDOCHFNC_01602	Yes	lacC_3	Tagatose-6-phosphate_kinase
CP036151.1	1659535	A	0	0	0	100	2.86	0	0	97.14	-2.86	0	0	2.86	CDS	BDOCHFNC_01602	Yes	lacC_3	Tagatose-6-phosphate_kinase
CP036151.1	1659538	G	100	0	0	0	97.14	0	0	2.86	2.86	0	0	-2.86	CDS	BDOCHFNC_01602	Yes	lacC_3	Tagatose-6-phosphate_kinase
CP036151.1	1659541	A	0	0	0	100	2.86	0	0	97.14	-2.86	0	0	2.86	CDS	BDOCHFNC_01602	Yes	lacC_3	Tagatose-6-phosphate_kinase
CP036151.1	1659544	T	0	0	100	0	0	2.86	97.14	0	0	-2.86	2.86	0	CDS	BDOCHFNC_01602	Yes	lacC_3	Tagatose-6-phosphate_kinase
CP036151.1	1659556	A	0	0	0	100	2.86	0	0	97.14	-2.86	0	0	2.86	CDS	BDOCHFNC_01602	Yes	lacC_3	Tagatose-6-phosphate_kinase
CP036151.1	1660506	A	0	0	100	0	2.86	0	97.14	0	-2.86	0	2.86	0	CDS	BDOCHFNC_01603	Yes	glcR	HTH-type_transcriptional_repressor_GlcR
CP036151.1	1661078	T	0	98.99	1.01	0	0	100	0	0	0	-1.01	1.01	0	CDS	BDOCHFNC_01605	Yes	Unknown	hypothetical_protein
CP036151.1	1669978	C	100	0	0	0	97.14	0	2.86	0	2.86	0	-2.86	0	CDS	BDOCHFNC_01614	Yes	glmS	Glutamine--fructose-6-phosphate_aminotransferase_[isomerizing]
CP036151.1	1670059	T	0	0	100	0	0	2.86	97.14	0	0	-2.86	2.86	0	CDS	BDOCHFNC_01614	Yes	glmS	Glutamine--fructose-6-phosphate_aminotransferase_[isomerizing]
CP036151.1	1670693	C	0	100	0	0	0	97.14	2.86	0	0	2.86	-2.86	0	CDS	BDOCHFNC_01614	Yes	glmS	Glutamine--fructose-6-phosphate_aminotransferase_[isomerizing]
CP036151.1	1670713	C	0	100	0	0	0	97.14	2.86	0	0	2.86	-2.86	0	CDS	BDOCHFNC_01614	Yes	glmS	Glutamine--fructose-6-phosphate_aminotransferase_[isomerizing]
CP036151.1	1670815	T	0	0	100	0	0	2.86	97.14	0	0	-2.86	2.86	0	CDS	BDOCHFNC_01614	Yes	glmS	Glutamine--fructose-6-phosphate_aminotransferase_[isomerizing]
CP036151.1	1670827	T	0	0	0	100	0	2.86	0	97.14	0	-2.86	0	2.86	CDS	BDOCHFNC_01614	Yes	glmS	Glutamine--fructose-6-phosphate_aminotransferase_[isomerizing]
CP036151.1	1671172	C	0	100	0	0	0	97.14	2.86	0	0	2.86	-2.86	0	CDS	BDOCHFNC_01614	Yes	glmS	Glutamine--fructose-6-phosphate_aminotransferase_[isomerizing]
CP036151.1	1671304	T	0	0	100	0	0	2.86	97.14	0	0	-2.86	2.86	0	CDS	BDOCHFNC_01614	Yes	glmS	Glutamine--fructose-6-phosphate_aminotransferase_[isomerizing]
CP036151.1	1671856	T	0	0	0	100	0	2.86	0	97.14	0	-2.86	0	2.86	CDS	BDOCHFNC_01615	Yes	glmM	Phosphoglucosamine_mutase
CP036151.1	1672345	A	0	0	0	100	2.86	0	0	97.14	-2.86	0	0	2.86	CDS	BDOCHFNC_01615	Yes	glmM	Phosphoglucosamine_mutase
CP036151.1	1672381	G	0	100	0	0	0	97.14	0	2.86	0	2.86	0	-2.86	CDS	BDOCHFNC_01615	Yes	glmM	Phosphoglucosamine_mutase
CP036151.1	1674039	T	0	0	100	0	0	2.86	97.14	0	0	-2.86	2.86	0	CDS	BDOCHFNC_01616	Yes	Unknown	hypothetical_protein
CP036151.1	1674048	A	0	0	100	0	2.86	0	97.14	0	-2.86	0	2.86	0	CDS	BDOCHFNC_01616	Yes	Unknown	hypothetical_protein
CP036151.1	1674269	C	0	100	0	0	0	97.14	2.86	0	0	2.86	-2.86	0	CDS	BDOCHFNC_01617	Yes	cdaA	Cyclic_di-AMP_synthase_CdaA
CP036151.1	1674284	A	0	0	0	100	2.86	0	0	97.14	-2.86	0	0	2.86	CDS	BDOCHFNC_01617	Yes	cdaA	Cyclic_di-AMP_synthase_CdaA
CP036151.1	1674335	T	0	0	100	0	0	2.86	97.14	0	0	-2.86	2.86	0	CDS	BDOCHFNC_01617	Yes	cdaA	Cyclic_di-AMP_synthase_CdaA
CP036151.1	1674338	A	0	0	0	100	2.86	0	0	97.14	-2.86	0	0	2.86	CDS	BDOCHFNC_01617	Yes	cdaA	Cyclic_di-AMP_synthase_CdaA
CP036151.1	1674347	A	0	0	0	100	2.86	0	0	97.14	-2.86	0	0	2.86	CDS	BDOCHFNC_01617	Yes	cdaA	Cyclic_di-AMP_synthase_CdaA
CP036151.1	1674353	A	0	0	0	100	2.86	0	0	97.14	-2.86	0	0	2.86	CDS	BDOCHFNC_01617	Yes	cdaA	Cyclic_di-AMP_synthase_CdaA
CP036151.1	1674386	G	100	0	0	0	97.14	0	0	2.86	2.86	0	0	-2.86	CDS	BDOCHFNC_01617	Yes	cdaA	Cyclic_di-AMP_synthase_CdaA
CP036151.1	1674437	T	100	0	0	0	97.14	2.86	0	0	2.86	-2.86	0	0	CDS	BDOCHFNC_01617	Yes	cdaA	Cyclic_di-AMP_synthase_CdaA
CP036151.1	1674440	A	0	0	0	100	2.86	0	0	97.14	-2.86	0	0	2.86	CDS	BDOCHFNC_01617	Yes	cdaA	Cyclic_di-AMP_synthase_CdaA
CP036151.1	1674560	T	0	0	100	0	0	2.86	97.14	0	0	-2.86	2.86	0	CDS	BDOCHFNC_01617	Yes	cdaA	Cyclic_di-AMP_synthase_CdaA
CP036151.1	1674581	T	100	0	0	0	97.14	2.86	0	0	2.86	-2.86	0	0	CDS	BDOCHFNC_01617	Yes	cdaA	Cyclic_di-AMP_synthase_CdaA
CP036151.1	1674587	T	0	0	100	0	0	2.86	97.14	0	0	-2.86	2.86	0	CDS	BDOCHFNC_01617	Yes	cdaA	Cyclic_di-AMP_synthase_CdaA
CP036151.1	1674620	C	100	0	0	0	97.14	0	2.86	0	2.86	0	-2.86	0	CDS	BDOCHFNC_01617	Yes	cdaA	Cyclic_di-AMP_synthase_CdaA
CP036151.1	1674632	A	0	0	0	100	2.86	0	0	97.14	-2.86	0	0	2.86	CDS	BDOCHFNC_01617	Yes	cdaA	Cyclic_di-AMP_synthase_CdaA
CP036151.1	1674635	T	0	0	100	0	0	2.86	97.14	0	0	-2.86	2.86	0	CDS	BDOCHFNC_01617	Yes	cdaA	Cyclic_di-AMP_synthase_CdaA
CP036151.1	1674637	G	100	0	0	0	97.14	0	0	2.86	2.86	0	0	-2.86	CDS	BDOCHFNC_01617	Yes	cdaA	Cyclic_di-AMP_synthase_CdaA
CP036151.1	1675471	T	0	0	0	100	0	2.86	0	97.14	0	-2.86	0	2.86	CDS	BDOCHFNC_01618	Yes	Unknown	Pyruvate:ferredoxin_oxidoreductase
CP036151.1	1675476	T	0	0	100	0	0	2.86	97.14	0	0	-2.86	2.86	0	CDS	BDOCHFNC_01618	Yes	Unknown	Pyruvate:ferredoxin_oxidoreductase
CP036151.1	1675519	C	100	0	0	0	97.14	0	2.86	0	2.86	0	-2.86	0	CDS	BDOCHFNC_01618	Yes	Unknown	Pyruvate:ferredoxin_oxidoreductase
CP036151.1	1675626	C	0	100	0	0	0	97.14	2.86	0	0	2.86	-2.86	0	CDS	BDOCHFNC_01618	Yes	Unknown	Pyruvate:ferredoxin_oxidoreductase
CP036151.1	1675654	G	100	0	0	0	97.14	0	0	2.86	2.86	0	0	-2.86	CDS	BDOCHFNC_01618	Yes	Unknown	Pyruvate:ferredoxin_oxidoreductase
CP036151.1	1675702	A	0	0	0	100	2.86	0	0	97.14	-2.86	0	0	2.86	CDS	BDOCHFNC_01618	Yes	Unknown	Pyruvate:ferredoxin_oxidoreductase
CP036151.1	1675711	A	0	0	0	100	2.86	0	0	97.14	-2.86	0	0	2.86	CDS	BDOCHFNC_01618	Yes	Unknown	Pyruvate:ferredoxin_oxidoreductase
CP036151.1	1675741	G	100	0	0	0	97.14	0	0	2.86	2.86	0	0	-2.86	CDS	BDOCHFNC_01618	Yes	Unknown	Pyruvate:ferredoxin_oxidoreductase
CP036151.1	1675744	T	0	0	100	0	0	2.86	97.14	0	0	-2.86	2.86	0	CDS	BDOCHFNC_01618	Yes	Unknown	Pyruvate:ferredoxin_oxidoreductase
CP036151.1	1675746	A	0	0	0	100	2.86	0	0	97.14	-2.86	0	0	2.86	CDS	BDOCHFNC_01618	Yes	Unknown	Pyruvate:ferredoxin_oxidoreductase
CP036151.1	1675753	T	100	0	0	0	97.14	2.86	0	0	2.86	-2.86	0	0	CDS	BDOCHFNC_01618	Yes	Unknown	Pyruvate:ferredoxin_oxidoreductase
CP036151.1	1675780	A	0	100	0	0	2.86	97.14	0	0	-2.86	2.86	0	0	CDS	BDOCHFNC_01618	Yes	Unknown	Pyruvate:ferredoxin_oxidoreductase
CP036151.1	1675786	T	0	0	0	100	0	2.86	0	97.14	0	-2.86	0	2.86	CDS	BDOCHFNC_01618	Yes	Unknown	Pyruvate:ferredoxin_oxidoreductase
CP036151.1	1675792	C	0	100	0	0	0	97.14	2.86	0	0	2.86	-2.86	0	CDS	BDOCHFNC_01618	Yes	Unknown	Pyruvate:ferredoxin_oxidoreductase
CP036151.1	1675978	A	0	0	0	100	2.86	0	0	97.14	-2.86	0	0	2.86	CDS	BDOCHFNC_01618	Yes	Unknown	Pyruvate:ferredoxin_oxidoreductase
CP036151.1	1676121	C	100	0	0	0	97.14	0	2.86	0	2.86	0	-2.86	0	CDS	BDOCHFNC_01618	Yes	Unknown	Pyruvate:ferredoxin_oxidoreductase
CP036151.1	1676182	G	100	0	0	0	97.14	0	0	2.86	2.86	0	0	-2.86	CDS	BDOCHFNC_01618	Yes	Unknown	Pyruvate:ferredoxin_oxidoreductase
CP036151.1	1676200	C	0	100	0	0	0	97.14	2.86	0	0	2.86	-2.86	0	CDS	BDOCHFNC_01618	Yes	Unknown	Pyruvate:ferredoxin_oxidoreductase
CP036151.1	1677711	C	0	100	0	0	0	97.14	2.86	0	0	2.86	-2.86	0	CDS	BDOCHFNC_01618	Yes	Unknown	Pyruvate:ferredoxin_oxidoreductase
CP036151.1	1677992	G	0	100	0	0	0	97.14	0	2.86	0	2.86	0	-2.86	CDS	BDOCHFNC_01618	Yes	Unknown	Pyruvate:ferredoxin_oxidoreductase
CP036151.1	1678450	T	0	0	0	100	0	2.86	0	97.14	0	-2.86	0	2.86	CDS	BDOCHFNC_01618	Yes	Unknown	Pyruvate:ferredoxin_oxidoreductase
CP036151.1	1678615	A	0	0	0	100	2.86	0	0	97.14	-2.86	0	0	2.86	CDS	BDOCHFNC_01618	Yes	Unknown	Pyruvate:ferredoxin_oxidoreductase
CP036151.1	1678684	A	0	100	0	0	2.86	97.14	0	0	-2.86	2.86	0	0	CDS	BDOCHFNC_01618	Yes	Unknown	Pyruvate:ferredoxin_oxidoreductase
CP036151.1	1678795	A	0	0	0	100	2.86	0	0	97.14	-2.86	0	0	2.86	CDS	BDOCHFNC_01618	Yes	Unknown	Pyruvate:ferredoxin_oxidoreductase
CP036151.1	1679238	C	0	100	0	0	0	97.14	2.86	0	0	2.86	-2.86	0	CDS	BDOCHFNC_01619	Yes	Unknown	hypothetical_protein
CP036151.1	1679241	T	0	0	0	100	0	2.86	0	97.14	0	-2.86	0	2.86	CDS	BDOCHFNC_01619	Yes	Unknown	hypothetical_protein
CP036151.1	1679353	G	0	100	0	0	0	97.14	0	2.86	0	2.86	0	-2.86	CDS	BDOCHFNC_01619	Yes	Unknown	hypothetical_protein
CP036151.1	1679357	G	100	0	0	0	97.14	0	0	2.86	2.86	0	0	-2.86	CDS	BDOCHFNC_01619	Yes	Unknown	hypothetical_protein
CP036151.1	1679366	A	0	0	0	100	2.86	0	0	97.14	-2.86	0	0	2.86	CDS	BDOCHFNC_01619	Yes	Unknown	hypothetical_protein
CP036151.1	1679402	T	0	0	100	0	0	2.86	97.14	0	0	-2.86	2.86	0	CDS	BDOCHFNC_01619	Yes	Unknown	hypothetical_protein
CP036151.1	1681754	A	0	0	0	100	2.86	0	0	97.14	-2.86	0	0	2.86	CDS	BDOCHFNC_01621	Yes	Unknown	hypothetical_protein
CP036151.1	1681756	G	100	0	0	0	97.14	0	0	2.86	2.86	0	0	-2.86	CDS	BDOCHFNC_01621	Yes	Unknown	hypothetical_protein
CP036151.1	1682717	A	0	0	100	0	5.71	0	94.29	0	-5.71	0	5.71	0	CDS	BDOCHFNC_01622	Yes	whiA	putative_cell_division_protein_WhiA
CP036151.1	1682834	G	100	0	0	0	97.14	0	0	2.86	2.86	0	0	-2.86	CDS	BDOCHFNC_01622	Yes	whiA	putative_cell_division_protein_WhiA
CP036151.1	1683380	C	0	100	0	0	0	97.14	2.86	0	0	2.86	-2.86	0	CDS	BDOCHFNC_01623	Yes	Unknown	Putative_gluconeogenesis_factor
CP036151.1	1683820	C	0	100	0	0	0	97.14	2.86	0	0	2.86	-2.86	0	CDS	BDOCHFNC_01623	Yes	Unknown	Putative_gluconeogenesis_factor
CP036151.1	1683866	G	100	0	0	0	97.14	0	0	2.86	2.86	0	0	-2.86	CDS	BDOCHFNC_01623	Yes	Unknown	Putative_gluconeogenesis_factor
CP036151.1	1684157	C	100	0	0	0	97.14	0	2.86	0	2.86	0	-2.86	0	CDS	BDOCHFNC_01623	Yes	Unknown	Putative_gluconeogenesis_factor
CP036151.1	1684208	C	0	100	0	0	0	97.14	2.86	0	0	2.86	-2.86	0	CDS	BDOCHFNC_01623	Yes	Unknown	Putative_gluconeogenesis_factor
CP036151.1	1684747	C	0	100	0	0	0	97.14	2.86	0	0	2.86	-2.86	0	CDS	BDOCHFNC_01624	Yes	yvcJ	Nucleotide-binding_protein_YvcJ
CP036151.1	1684987	T	0	0	100	0	0	2.86	97.14	0	0	-2.86	2.86	0	CDS	BDOCHFNC_01624	Yes	yvcJ	Nucleotide-binding_protein_YvcJ
CP036151.1	1685020	G	100	0	0	0	97.14	0	0	2.86	2.86	0	0	-2.86	CDS	BDOCHFNC_01624	Yes	yvcJ	Nucleotide-binding_protein_YvcJ
CP036151.1	1685035	T	0	0	100	0	0	2.86	97.14	0	0	-2.86	2.86	0	CDS	BDOCHFNC_01624	Yes	yvcJ	Nucleotide-binding_protein_YvcJ
CP036151.1	1685134	G	100	0	0	0	97.14	0	0	2.86	2.86	0	0	-2.86	CDS	BDOCHFNC_01624	Yes	yvcJ	Nucleotide-binding_protein_YvcJ
CP036151.1	1685562	A	0	0	0	100	2.86	0	0	97.14	-2.86	0	0	2.86	CDS	BDOCHFNC_01625	Yes	Unknown	Aspartate_racemase
CP036151.1	1685583	A	0	0	100	0	2.86	0	97.14	0	-2.86	0	2.86	0	CDS	BDOCHFNC_01625	Yes	Unknown	Aspartate_racemase
CP036151.1	1685584	A	0	0	0	100	2.86	0	0	97.14	-2.86	0	0	2.86	CDS	BDOCHFNC_01625	Yes	Unknown	Aspartate_racemase
CP036151.1	1685610	T	100	0	0	0	97.14	2.86	0	0	2.86	-2.86	0	0	CDS	BDOCHFNC_01625	Yes	Unknown	Aspartate_racemase
CP036151.1	1685733	A	0	0	100	0	2.86	0	97.14	0	-2.86	0	2.86	0	CDS	BDOCHFNC_01625	Yes	Unknown	Aspartate_racemase
CP036151.1	1685735	G	100	0	0	0	97.14	0	0	2.86	2.86	0	0	-2.86	CDS	BDOCHFNC_01625	Yes	Unknown	Aspartate_racemase
CP036151.1	1685763	T	0	0	100	0	0	2.86	97.14	0	0	-2.86	2.86	0	CDS	BDOCHFNC_01625	Yes	Unknown	Aspartate_racemase
CP036151.1	1685811	C	0	100	0	0	0	97.14	2.86	0	0	2.86	-2.86	0	CDS	BDOCHFNC_01625	Yes	Unknown	Aspartate_racemase
CP036151.1	1685814	C	0	100	0	0	0	97.14	2.86	0	0	2.86	-2.86	0	CDS	BDOCHFNC_01625	Yes	Unknown	Aspartate_racemase
CP036151.1	1685815	T	0	0	100	0	0	2.86	97.14	0	0	-2.86	2.86	0	CDS	BDOCHFNC_01625	Yes	Unknown	Aspartate_racemase
CP036151.1	1685968	T	0	99.49	0.51	0	0	100	0	0	0	-0.51	0.51	0	CDS	BDOCHFNC_01625	Yes	Unknown	Aspartate_racemase
CP036151.1	1686132	C	0	100	0	0	0	97.14	2.86	0	0	2.86	-2.86	0	CDS	BDOCHFNC_01626	Yes	Unknown	D-aspartate_ligase
CP036151.1	1686150	C	0	100	0	0	0	97.14	2.86	0	0	2.86	-2.86	0	CDS	BDOCHFNC_01626	Yes	Unknown	D-aspartate_ligase
CP036151.1	1686312	A	0	0	0	100	2.86	0	0	97.14	-2.86	0	0	2.86	CDS	BDOCHFNC_01626	Yes	Unknown	D-aspartate_ligase
CP036151.1	1686333	G	100	0	0	0	97.14	0	0	2.86	2.86	0	0	-2.86	CDS	BDOCHFNC_01626	Yes	Unknown	D-aspartate_ligase
CP036151.1	1686570	C	0	100	0	0	0	97.14	2.86	0	0	2.86	-2.86	0	CDS	BDOCHFNC_01626	Yes	Unknown	D-aspartate_ligase
CP036151.1	1686585	A	0	0	0	100	2.86	0	0	97.14	-2.86	0	0	2.86	CDS	BDOCHFNC_01626	Yes	Unknown	D-aspartate_ligase
CP036151.1	1686945	T	0	0	100	0	0	2.86	97.14	0	0	-2.86	2.86	0	CDS	BDOCHFNC_01626	Yes	Unknown	D-aspartate_ligase
CP036151.1	1687113	C	0	100	0	0	0	97.14	2.86	0	0	2.86	-2.86	0	CDS	BDOCHFNC_01626	Yes	Unknown	D-aspartate_ligase
CP036151.1	1688017	T	0	0	100	0	0	2.86	97.14	0	0	-2.86	2.86	0	CDS	BDOCHFNC_01627	Yes	uvrA	UvrABC_system_protein_A
CP036151.1	1688083	G	100	0	0	0	97.14	0	0	2.86	2.86	0	0	-2.86	CDS	BDOCHFNC_01627	Yes	uvrA	UvrABC_system_protein_A
CP036151.1	1688095	G	100	0	0	0	97.14	0	0	2.86	2.86	0	0	-2.86	CDS	BDOCHFNC_01627	Yes	uvrA	UvrABC_system_protein_A
CP036151.1	1688724	G	100	0	0	0	97.14	0	0	2.86	2.86	0	0	-2.86	CDS	BDOCHFNC_01627	Yes	uvrA	UvrABC_system_protein_A
CP036151.1	1689355	A	0	0	100	0	2.86	0	97.14	0	-2.86	0	2.86	0	CDS	BDOCHFNC_01627	Yes	uvrA	UvrABC_system_protein_A
CP036151.1	1689703	C	0	100	0	0	0	97.14	2.86	0	0	2.86	-2.86	0	CDS	BDOCHFNC_01627	Yes	uvrA	UvrABC_system_protein_A
CP036151.1	1689712	A	0	0	0	100	2.86	0	0	97.14	-2.86	0	0	2.86	CDS	BDOCHFNC_01627	Yes	uvrA	UvrABC_system_protein_A
CP036151.1	1689736	A	0	0	0	100	2.86	0	0	97.14	-2.86	0	0	2.86	CDS	BDOCHFNC_01627	Yes	uvrA	UvrABC_system_protein_A
CP036151.1	1689778	G	0.51	0	0	99.49	0	0	0	100	0.51	0	0	-0.51	CDS	BDOCHFNC_01627	Yes	uvrA	UvrABC_system_protein_A
CP036151.1	1689851	C	0	0.51	99.49	0	0	0	100	0	0	0.51	-0.51	0	CDS	BDOCHFNC_01627	Yes	uvrA	UvrABC_system_protein_A
CP036151.1	1690363	G	100	0	0	0	97.14	0	0	2.86	2.86	0	0	-2.86	CDS	BDOCHFNC_01627	Yes	uvrA	UvrABC_system_protein_A
CP036151.1	1690441	A	0	0	100	0	2.86	0	97.14	0	-2.86	0	2.86	0	CDS	BDOCHFNC_01628	Yes	uvrB	UvrABC_system_protein_B
CP036151.1	1690462	T	100	0	0	0	97.14	2.86	0	0	2.86	-2.86	0	0	CDS	BDOCHFNC_01628	Yes	uvrB	UvrABC_system_protein_B
CP036151.1	1690468	C	0	100	0	0	0	97.14	2.86	0	0	2.86	-2.86	0	CDS	BDOCHFNC_01628	Yes	uvrB	UvrABC_system_protein_B
CP036151.1	1690476	T	0	0	100	0	0	2.86	97.14	0	0	-2.86	2.86	0	CDS	BDOCHFNC_01628	Yes	uvrB	UvrABC_system_protein_B
CP036151.1	1690510	A	0	0	0	100	2.86	0	0	97.14	-2.86	0	0	2.86	CDS	BDOCHFNC_01628	Yes	uvrB	UvrABC_system_protein_B
CP036151.1	1690522	T	0	0	100	0	0	2.86	97.14	0	0	-2.86	2.86	0	CDS	BDOCHFNC_01628	Yes	uvrB	UvrABC_system_protein_B
CP036151.1	1690537	A	0	0	0	100	2.86	0	0	97.14	-2.86	0	0	2.86	CDS	BDOCHFNC_01628	Yes	uvrB	UvrABC_system_protein_B
CP036151.1	1690669	G	100	0	0	0	97.14	0	0	2.86	2.86	0	0	-2.86	CDS	BDOCHFNC_01628	Yes	uvrB	UvrABC_system_protein_B
CP036151.1	1690678	T	0	0	100	0	0	2.86	97.14	0	0	-2.86	2.86	0	CDS	BDOCHFNC_01628	Yes	uvrB	UvrABC_system_protein_B
CP036151.1	1691340	C	0	100	0	0	0	97.14	2.86	0	0	2.86	-2.86	0	CDS	BDOCHFNC_01628	Yes	uvrB	UvrABC_system_protein_B
CP036151.1	1691656	C	0	100	0	0	0	97.14	2.86	0	0	2.86	-2.86	0	CDS	BDOCHFNC_01628	Yes	uvrB	UvrABC_system_protein_B
CP036151.1	1691932	A	0	0	0	100	2.86	0	0	97.14	-2.86	0	0	2.86	CDS	BDOCHFNC_01628	Yes	uvrB	UvrABC_system_protein_B
CP036151.1	1692196	T	0	0	100	0	0	2.86	97.14	0	0	-2.86	2.86	0	CDS	BDOCHFNC_01628	Yes	uvrB	UvrABC_system_protein_B
CP036151.1	1694230	G	100	0	0	0	97.14	0	0	2.86	2.86	0	0	-2.86	CDS	BDOCHFNC_01630	Yes	artM_2	Arginine_transport_ATP-binding_protein_ArtM
CP036151.1	1694293	T	0	0	100	0	0	2.86	97.14	0	0	-2.86	2.86	0	CDS	BDOCHFNC_01630	Yes	artM_2	Arginine_transport_ATP-binding_protein_ArtM
CP036151.1	1694416	G	100	0	0	0	97.14	0	0	2.86	2.86	0	0	-2.86	CDS	BDOCHFNC_01630	Yes	artM_2	Arginine_transport_ATP-binding_protein_ArtM
CP036151.1	1694524	G	100	0	0	0	97.14	0	0	2.86	2.86	0	0	-2.86	CDS	BDOCHFNC_01630	Yes	artM_2	Arginine_transport_ATP-binding_protein_ArtM
CP036151.1	1694578	C	0	100	0	0	0	97.14	2.86	0	0	2.86	-2.86	0	CDS	BDOCHFNC_01630	Yes	artM_2	Arginine_transport_ATP-binding_protein_ArtM
CP036151.1	1694590	G	100	0	0	0	97.14	0	0	2.86	2.86	0	0	-2.86	CDS	BDOCHFNC_01630	Yes	artM_2	Arginine_transport_ATP-binding_protein_ArtM
CP036151.1	1694656	A	0	100	0	0	2.86	97.14	0	0	-2.86	2.86	0	0	CDS	BDOCHFNC_01630	Yes	artM_2	Arginine_transport_ATP-binding_protein_ArtM
CP036151.1	1694668	C	0	100	0	0	0	97.14	2.86	0	0	2.86	-2.86	0	CDS	BDOCHFNC_01630	Yes	artM_2	Arginine_transport_ATP-binding_protein_ArtM
CP036151.1	1694671	C	0	100	0	0	0	97.14	2.86	0	0	2.86	-2.86	0	CDS	BDOCHFNC_01630	Yes	artM_2	Arginine_transport_ATP-binding_protein_ArtM
CP036151.1	1694755	C	0	0	0	100	0	0	2.86	97.14	0	0	-2.86	2.86	CDS	BDOCHFNC_01630	Yes	artM_2	Arginine_transport_ATP-binding_protein_ArtM
CP036151.1	1694779	T	0	0	100	0	0	2.86	97.14	0	0	-2.86	2.86	0	CDS	BDOCHFNC_01630	Yes	artM_2	Arginine_transport_ATP-binding_protein_ArtM
CP036151.1	1695642	A	0	0	0	100	2.86	0	0	97.14	-2.86	0	0	2.86	CDS	BDOCHFNC_01631	Yes	dnaJ	Chaperone_protein_DnaJ
CP036151.1	1695645	A	0	0	0	100	2.86	0	0	97.14	-2.86	0	0	2.86	CDS	BDOCHFNC_01631	Yes	dnaJ	Chaperone_protein_DnaJ
CP036151.1	1695822	G	0	0	100	0	0	0	97.14	2.86	0	0	2.86	-2.86	CDS	BDOCHFNC_01631	Yes	dnaJ	Chaperone_protein_DnaJ
CP036151.1	1695870	C	0	100	0	0	0	97.14	2.86	0	0	2.86	-2.86	0	CDS	BDOCHFNC_01631	Yes	dnaJ	Chaperone_protein_DnaJ
CP036151.1	1695888	G	100	0	0	0	97.14	0	0	2.86	2.86	0	0	-2.86	CDS	BDOCHFNC_01631	Yes	dnaJ	Chaperone_protein_DnaJ
CP036151.1	1695951	T	0	0	100	0	0	2.86	97.14	0	0	-2.86	2.86	0	CDS	BDOCHFNC_01631	Yes	dnaJ	Chaperone_protein_DnaJ
CP036151.1	1696230	G	100	0	0	0	97.14	0	0	2.86	2.86	0	0	-2.86	CDS	BDOCHFNC_01631	Yes	dnaJ	Chaperone_protein_DnaJ
CP036151.1	1696653	A	0	0	0	100	2.86	0	0	97.14	-2.86	0	0	2.86	CDS	BDOCHFNC_01632	Yes	dnaK	Chaperone_protein_DnaK
CP036151.1	1696677	A	0	0	100	0	2.86	0	97.14	0	-2.86	0	2.86	0	CDS	BDOCHFNC_01632	Yes	dnaK	Chaperone_protein_DnaK
CP036151.1	1696749	C	0	100	0	0	0	97.14	2.86	0	0	2.86	-2.86	0	CDS	BDOCHFNC_01632	Yes	dnaK	Chaperone_protein_DnaK
CP036151.1	1696779	T	0	0	100	0	0	2.86	97.14	0	0	-2.86	2.86	0	CDS	BDOCHFNC_01632	Yes	dnaK	Chaperone_protein_DnaK
CP036151.1	1696785	G	100	0	0	0	97.14	0	0	2.86	2.86	0	0	-2.86	CDS	BDOCHFNC_01632	Yes	dnaK	Chaperone_protein_DnaK
CP036151.1	1696788	A	0	0	0	100	2.86	0	0	97.14	-2.86	0	0	2.86	CDS	BDOCHFNC_01632	Yes	dnaK	Chaperone_protein_DnaK
CP036151.1	1696926	A	0	100	0	0	2.86	97.14	0	0	-2.86	2.86	0	0	CDS	BDOCHFNC_01632	Yes	dnaK	Chaperone_protein_DnaK
CP036151.1	1696929	G	100	0	0	0	97.14	0	0	2.86	2.86	0	0	-2.86	CDS	BDOCHFNC_01632	Yes	dnaK	Chaperone_protein_DnaK
CP036151.1	1696947	C	0	100	0	0	0	97.14	2.86	0	0	2.86	-2.86	0	CDS	BDOCHFNC_01632	Yes	dnaK	Chaperone_protein_DnaK
CP036151.1	1697166	A	99.49	0	0	0.51	100	0	0	0	-0.51	0	0	0.51	CDS	BDOCHFNC_01632	Yes	dnaK	Chaperone_protein_DnaK
CP036151.1	1697508	C	0	100	0	0	0	97.14	2.86	0	0	2.86	-2.86	0	CDS	BDOCHFNC_01632	Yes	dnaK	Chaperone_protein_DnaK
CP036151.1	1697510	G	100	0	0	0	97.14	0	0	2.86	2.86	0	0	-2.86	CDS	BDOCHFNC_01632	Yes	dnaK	Chaperone_protein_DnaK
CP036151.1	1697525	A	0	0	0	100	2.86	0	0	97.14	-2.86	0	0	2.86	CDS	BDOCHFNC_01632	Yes	dnaK	Chaperone_protein_DnaK
CP036151.1	1698479	A	0	0	0	100	2.86	0	0	97.14	-2.86	0	0	2.86	CDS	BDOCHFNC_01633	Yes	grpE	Protein_GrpE
CP036151.1	1699139	G	100	0	0	0	97.14	0	0	2.86	2.86	0	0	-2.86	CDS	BDOCHFNC_01634	Yes	hrcA	Heat-inducible_transcription_repressor_HrcA
CP036151.1	1699475	T	100	0	0	0	97.14	2.86	0	0	2.86	-2.86	0	0	CDS	BDOCHFNC_01634	Yes	hrcA	Heat-inducible_transcription_repressor_HrcA
CP036151.1	1699532	C	0	100	0	0	0	97.14	2.86	0	0	2.86	-2.86	0	CDS	BDOCHFNC_01634	Yes	hrcA	Heat-inducible_transcription_repressor_HrcA
CP036151.1	1700072	T	0	0	100	0	0	2.86	97.14	0	0	-2.86	2.86	0	CDS	BDOCHFNC_01634	Yes	hrcA	Heat-inducible_transcription_repressor_HrcA
CP036151.1	1713798	T	0	0	100	0	0	2.86	97.14	0	0	-2.86	2.86	0	CDS	BDOCHFNC_01653	Yes	ribF	Bifunctional_riboflavin_kinase/FMN_adenylyltransferase
CP036151.1	1713870	T	0	0	100	0	0	2.86	97.14	0	0	-2.86	2.86	0	CDS	BDOCHFNC_01653	Yes	ribF	Bifunctional_riboflavin_kinase/FMN_adenylyltransferase
CP036151.1	1713918	T	0	0	100	0	0	2.86	97.14	0	0	-2.86	2.86	0	CDS	BDOCHFNC_01653	Yes	ribF	Bifunctional_riboflavin_kinase/FMN_adenylyltransferase
CP036151.1	1713987	A	0	100	0	0	2.86	97.14	0	0	-2.86	2.86	0	0	CDS	BDOCHFNC_01653	Yes	ribF	Bifunctional_riboflavin_kinase/FMN_adenylyltransferase
CP036151.1	1713988	A	0	0	0	100	2.86	0	0	97.14	-2.86	0	0	2.86	CDS	BDOCHFNC_01653	Yes	ribF	Bifunctional_riboflavin_kinase/FMN_adenylyltransferase
CP036151.1	1714011	T	0	0	100	0	0	2.86	97.14	0	0	-2.86	2.86	0	CDS	BDOCHFNC_01653	Yes	ribF	Bifunctional_riboflavin_kinase/FMN_adenylyltransferase
CP036151.1	1714041	T	0	0	100	0	0	2.86	97.14	0	0	-2.86	2.86	0	CDS	BDOCHFNC_01653	Yes	ribF	Bifunctional_riboflavin_kinase/FMN_adenylyltransferase
CP036151.1	1714182	T	100	0	0	0	97.14	2.86	0	0	2.86	-2.86	0	0	CDS	BDOCHFNC_01653	Yes	ribF	Bifunctional_riboflavin_kinase/FMN_adenylyltransferase
CP036151.1	1714512	C	100	0	0	0	97.14	0	2.86	0	2.86	0	-2.86	0	CDS	BDOCHFNC_01653	Yes	ribF	Bifunctional_riboflavin_kinase/FMN_adenylyltransferase
CP036151.1	1714602	A	0	0	0	100	2.86	0	0	97.14	-2.86	0	0	2.86	CDS	BDOCHFNC_01653	Yes	ribF	Bifunctional_riboflavin_kinase/FMN_adenylyltransferase
CP036151.1	1714617	A	0	0	0	100	2.86	0	0	97.14	-2.86	0	0	2.86	CDS	BDOCHFNC_01653	Yes	ribF	Bifunctional_riboflavin_kinase/FMN_adenylyltransferase
CP036151.1	1714626	T	0	0	100	0	0	2.86	97.14	0	0	-2.86	2.86	0	CDS	BDOCHFNC_01653	Yes	ribF	Bifunctional_riboflavin_kinase/FMN_adenylyltransferase
CP036151.1	1714629	T	0	0	100	0	0	2.86	97.14	0	0	-2.86	2.86	0	CDS	BDOCHFNC_01653	Yes	ribF	Bifunctional_riboflavin_kinase/FMN_adenylyltransferase
CP036151.1	1714767	G	100	0	0	0	97.14	0	0	2.86	2.86	0	0	-2.86	CDS	BDOCHFNC_01654	Yes	truB	tRNA_pseudouridine_synthase_B
CP036151.1	1714782	G	0	100	0	0	0	97.14	0	2.86	0	2.86	0	-2.86	CDS	BDOCHFNC_01654	Yes	truB	tRNA_pseudouridine_synthase_B
CP036151.1	1714844	T	0	0	100	0	0	2.86	97.14	0	0	-2.86	2.86	0	CDS	BDOCHFNC_01654	Yes	truB	tRNA_pseudouridine_synthase_B
CP036151.1	1714905	T	0	0	100	0	0	2.86	97.14	0	0	-2.86	2.86	0	CDS	BDOCHFNC_01654	Yes	truB	tRNA_pseudouridine_synthase_B
CP036151.1	1714910	T	0	0	100	0	0	2.86	97.14	0	0	-2.86	2.86	0	CDS	BDOCHFNC_01654	Yes	truB	tRNA_pseudouridine_synthase_B
CP036151.1	1714995	T	0	0	100	0	0	2.86	97.14	0	0	-2.86	2.86	0	CDS	BDOCHFNC_01654	Yes	truB	tRNA_pseudouridine_synthase_B
CP036151.1	1715333	C	0	100	0	0	0	97.14	2.86	0	0	2.86	-2.86	0	CDS	BDOCHFNC_01654	Yes	truB	tRNA_pseudouridine_synthase_B
CP036151.1	1715609	T	0	0	0	100	0	2.86	0	97.14	0	-2.86	0	2.86	CDS	BDOCHFNC_01654	Yes	truB	tRNA_pseudouridine_synthase_B
CP036151.1	1717165	C	0	100	0	0	0	97.14	2.86	0	0	2.86	-2.86	0	CDS	BDOCHFNC_01656	Yes	xpkA	Xylulose-5-phosphate_phosphoketolase
CP036151.1	1717874	C	0	100	0	0	0	97.14	2.86	0	0	2.86	-2.86	0	CDS	BDOCHFNC_01656	Yes	xpkA	Xylulose-5-phosphate_phosphoketolase
CP036151.1	1717889	T	100	0	0	0	97.14	2.86	0	0	2.86	-2.86	0	0	CDS	BDOCHFNC_01656	Yes	xpkA	Xylulose-5-phosphate_phosphoketolase
CP036151.1	1717919	T	0	0	100	0	0	2.86	97.14	0	0	-2.86	2.86	0	CDS	BDOCHFNC_01656	Yes	xpkA	Xylulose-5-phosphate_phosphoketolase
CP036151.1	1718378	A	0	0	0	100	2.86	0	0	97.14	-2.86	0	0	2.86	CDS	BDOCHFNC_01656	Yes	xpkA	Xylulose-5-phosphate_phosphoketolase
CP036151.1	1718654	G	100	0	0	0	97.14	0	0	2.86	2.86	0	0	-2.86	CDS	BDOCHFNC_01656	Yes	xpkA	Xylulose-5-phosphate_phosphoketolase
CP036151.1	1718710	G	100	0	0	0	97.14	0	0	2.86	2.86	0	0	-2.86	CDS	BDOCHFNC_01656	Yes	xpkA	Xylulose-5-phosphate_phosphoketolase
CP036151.1	1718735	C	0	100	0	0	0	97.14	2.86	0	0	2.86	-2.86	0	CDS	BDOCHFNC_01656	Yes	xpkA	Xylulose-5-phosphate_phosphoketolase
CP036151.1	1718909	T	0	0	100	0	0	2.86	97.14	0	0	-2.86	2.86	0	CDS	BDOCHFNC_01656	Yes	xpkA	Xylulose-5-phosphate_phosphoketolase
CP036151.1	1719071	C	0	100	0	0	0	97.14	2.86	0	0	2.86	-2.86	0	CDS	BDOCHFNC_01656	Yes	xpkA	Xylulose-5-phosphate_phosphoketolase
CP036151.1	1719188	G	100	0	0	0	97.14	0	0	2.86	2.86	0	0	-2.86	CDS	BDOCHFNC_01656	Yes	xpkA	Xylulose-5-phosphate_phosphoketolase
CP036151.1	1719302	T	0	0	0	100	0	2.86	0	97.14	0	-2.86	0	2.86	CDS	BDOCHFNC_01656	Yes	xpkA	Xylulose-5-phosphate_phosphoketolase
CP036151.1	1720361	T	0	0	0	100	0	2.86	0	97.14	0	-2.86	0	2.86	CDS	BDOCHFNC_01657	Yes	rbfA	Ribosome-binding_factor_A
CP036151.1	1720531	A	0	0	0	100	2.86	0	0	97.14	-2.86	0	0	2.86	CDS	BDOCHFNC_01657	Yes	rbfA	Ribosome-binding_factor_A
CP036151.1	1720653	C	0	100	0	0	0	97.14	2.86	0	0	2.86	-2.86	0	CDS	BDOCHFNC_01658	Yes	infB	Translation_initiation_factor_IF-2
CP036151.1	1720918	A	99.49	0	0	0.51	100	0	0	0	-0.51	0	0	0.51	CDS	BDOCHFNC_01658	Yes	infB	Translation_initiation_factor_IF-2
CP036151.1	1721008	C	0	0.51	99.49	0	0	0	100	0	0	0.51	-0.51	0	CDS	BDOCHFNC_01658	Yes	infB	Translation_initiation_factor_IF-2
CP036151.1	1721217	G	100	0	0	0	97.14	0	0	2.86	2.86	0	0	-2.86	CDS	BDOCHFNC_01658	Yes	infB	Translation_initiation_factor_IF-2
CP036151.1	1721253	C	0	100	0	0	0	97.14	2.86	0	0	2.86	-2.86	0	CDS	BDOCHFNC_01658	Yes	infB	Translation_initiation_factor_IF-2
CP036151.1	1721268	T	0	0	100	0	0	2.86	97.14	0	0	-2.86	2.86	0	CDS	BDOCHFNC_01658	Yes	infB	Translation_initiation_factor_IF-2
CP036151.1	1721466	G	100	0	0	0	97.14	0	0	2.86	2.86	0	0	-2.86	CDS	BDOCHFNC_01658	Yes	infB	Translation_initiation_factor_IF-2
CP036151.1	1721655	A	0	0	0	100	2.86	0	0	97.14	-2.86	0	0	2.86	CDS	BDOCHFNC_01658	Yes	infB	Translation_initiation_factor_IF-2
CP036151.1	1721688	T	0	0	100	0	0	2.86	97.14	0	0	-2.86	2.86	0	CDS	BDOCHFNC_01658	Yes	infB	Translation_initiation_factor_IF-2
CP036151.1	1721718	C	0	100	0	0	0	97.14	2.86	0	0	2.86	-2.86	0	CDS	BDOCHFNC_01658	Yes	infB	Translation_initiation_factor_IF-2
CP036151.1	1721724	A	0	0	0	100	2.86	0	0	97.14	-2.86	0	0	2.86	CDS	BDOCHFNC_01658	Yes	infB	Translation_initiation_factor_IF-2
CP036151.1	1722009	C	0	100	0	0	0	97.14	2.86	0	0	2.86	-2.86	0	CDS	BDOCHFNC_01658	Yes	infB	Translation_initiation_factor_IF-2
CP036151.1	1722036	G	100	0	0	0	97.14	0	0	2.86	2.86	0	0	-2.86	CDS	BDOCHFNC_01658	Yes	infB	Translation_initiation_factor_IF-2
CP036151.1	1722063	T	0	0	0	100	0	2.86	0	97.14	0	-2.86	0	2.86	CDS	BDOCHFNC_01658	Yes	infB	Translation_initiation_factor_IF-2
CP036151.1	1722544	T	0	0	0	100	0	2.86	0	97.14	0	-2.86	0	2.86	CDS	BDOCHFNC_01658	Yes	infB	Translation_initiation_factor_IF-2
CP036151.1	1722760	C	0	100	0	0	0	97.14	2.86	0	0	2.86	-2.86	0	CDS	BDOCHFNC_01658	Yes	infB	Translation_initiation_factor_IF-2
CP036151.1	1723062	A	0	0	0	100	2.86	0	0	97.14	-2.86	0	0	2.86	CDS	BDOCHFNC_01659	Yes	rplGA	putative_ribosomal_protein_YlxQ
CP036151.1	1723184	T	0	0	100	0	0	2.86	97.14	0	0	-2.86	2.86	0	CDS	BDOCHFNC_01659	Yes	rplGA	putative_ribosomal_protein_YlxQ
CP036151.1	1723541	C	0	0.51	99.49	0	0	5.71	94.29	0	0	-5.2	5.2	0	CDS	BDOCHFNC_01661	Yes	nusA	Transcription_termination/antitermination_protein_NusA
CP036151.1	1723721	A	0	0	0	100	2.86	0	0	97.14	-2.86	0	0	2.86	CDS	BDOCHFNC_01661	Yes	nusA	Transcription_termination/antitermination_protein_NusA
CP036151.1	1723844	G	100	0	0	0	97.14	0	0	2.86	2.86	0	0	-2.86	CDS	BDOCHFNC_01661	Yes	nusA	Transcription_termination/antitermination_protein_NusA
CP036151.1	1724066	T	0	0	100	0	0	2.86	97.14	0	0	-2.86	2.86	0	CDS	BDOCHFNC_01661	Yes	nusA	Transcription_termination/antitermination_protein_NusA
CP036151.1	1724078	A	0	0	0	100	2.86	0	0	97.14	-2.86	0	0	2.86	CDS	BDOCHFNC_01661	Yes	nusA	Transcription_termination/antitermination_protein_NusA
CP036151.1	1724384	T	0	0	100	0	0	2.86	97.14	0	0	-2.86	2.86	0	CDS	BDOCHFNC_01661	Yes	nusA	Transcription_termination/antitermination_protein_NusA
CP036151.1	1724968	A	0	0	0	100	2.86	0	0	97.14	-2.86	0	0	2.86	CDS	BDOCHFNC_01662	Yes	rimP	Ribosome_maturation_factor_RimP
CP036151.1	1725495	C	0	100	0	0	0	97.14	2.86	0	0	2.86	-2.86	0	CDS	BDOCHFNC_01663	Yes	polC_2	DNA_polymerase_III_PolC-type
CP036151.1	1725684	C	0	100	0	0	0	97.14	2.86	0	0	2.86	-2.86	0	CDS	BDOCHFNC_01663	Yes	polC_2	DNA_polymerase_III_PolC-type
CP036151.1	1726196	A	0	0	0	100	2.86	0	0	97.14	-2.86	0	0	2.86	CDS	BDOCHFNC_01663	Yes	polC_2	DNA_polymerase_III_PolC-type
CP036151.1	1726341	G	100	0	0	0	97.14	0	0	2.86	2.86	0	0	-2.86	CDS	BDOCHFNC_01663	Yes	polC_2	DNA_polymerase_III_PolC-type
CP036151.1	1726434	G	100	0	0	0	97.14	0	0	2.86	2.86	0	0	-2.86	CDS	BDOCHFNC_01663	Yes	polC_2	DNA_polymerase_III_PolC-type
CP036151.1	1726461	T	0	0	100	0	0	2.86	97.14	0	0	-2.86	2.86	0	CDS	BDOCHFNC_01663	Yes	polC_2	DNA_polymerase_III_PolC-type
CP036151.1	1726959	T	0	0	100	0	0	2.86	97.14	0	0	-2.86	2.86	0	CDS	BDOCHFNC_01663	Yes	polC_2	DNA_polymerase_III_PolC-type
CP036151.1	1727123	C	0	100	0	0	0	97.14	2.86	0	0	2.86	-2.86	0	CDS	BDOCHFNC_01663	Yes	polC_2	DNA_polymerase_III_PolC-type
CP036151.1	1727613	A	0	0	0	100	2.86	0	0	97.14	-2.86	0	0	2.86	CDS	BDOCHFNC_01663	Yes	polC_2	DNA_polymerase_III_PolC-type
CP036151.1	1728000	A	0	0	0	100	2.86	0	0	97.14	-2.86	0	0	2.86	CDS	BDOCHFNC_01663	Yes	polC_2	DNA_polymerase_III_PolC-type
CP036151.1	1728009	C	0	100	0	0	0	97.14	2.86	0	0	2.86	-2.86	0	CDS	BDOCHFNC_01663	Yes	polC_2	DNA_polymerase_III_PolC-type
CP036151.1	1728228	C	0	100	0	0	0	97.14	2.86	0	0	2.86	-2.86	0	CDS	BDOCHFNC_01663	Yes	polC_2	DNA_polymerase_III_PolC-type
CP036151.1	1728241	T	0	0	100	0	0	2.86	97.14	0	0	-2.86	2.86	0	CDS	BDOCHFNC_01663	Yes	polC_2	DNA_polymerase_III_PolC-type
CP036151.1	1728282	T	100	0	0	0	97.14	2.86	0	0	2.86	-2.86	0	0	CDS	BDOCHFNC_01663	Yes	polC_2	DNA_polymerase_III_PolC-type
CP036151.1	1728411	G	100	0	0	0	97.14	0	0	2.86	2.86	0	0	-2.86	CDS	BDOCHFNC_01663	Yes	polC_2	DNA_polymerase_III_PolC-type
CP036151.1	1728558	A	0	0	0	100	2.86	0	0	97.14	-2.86	0	0	2.86	CDS	BDOCHFNC_01663	Yes	polC_2	DNA_polymerase_III_PolC-type
CP036151.1	1728594	T	0	0	100	0	0	2.86	97.14	0	0	-2.86	2.86	0	CDS	BDOCHFNC_01663	Yes	polC_2	DNA_polymerase_III_PolC-type
CP036151.1	1729170	A	0	100	0	0	2.86	97.14	0	0	-2.86	2.86	0	0	CDS	BDOCHFNC_01663	Yes	polC_2	DNA_polymerase_III_PolC-type
CP036151.1	1729542	T	0	0	100	0	0	2.86	97.14	0	0	-2.86	2.86	0	CDS	BDOCHFNC_01663	Yes	polC_2	DNA_polymerase_III_PolC-type
CP036151.1	1729644	T	0	99.49	0.51	0	0	100	0	0	0	-0.51	0.51	0	CDS	BDOCHFNC_01663	Yes	polC_2	DNA_polymerase_III_PolC-type
CP036151.1	1729934	G	100	0	0	0	97.14	0	0	2.86	2.86	0	0	-2.86	CDS	BDOCHFNC_01664	Yes	proS	Proline--tRNA_ligase
CP036151.1	1730147	C	0	100	0	0	0	97.14	2.86	0	0	2.86	-2.86	0	CDS	BDOCHFNC_01664	Yes	proS	Proline--tRNA_ligase
CP036151.1	1730190	G	100	0	0	0	97.14	0	0	2.86	2.86	0	0	-2.86	CDS	BDOCHFNC_01664	Yes	proS	Proline--tRNA_ligase
CP036151.1	1730218	A	0	0	0	100	2.86	0	0	97.14	-2.86	0	0	2.86	CDS	BDOCHFNC_01664	Yes	proS	Proline--tRNA_ligase
CP036151.1	1730374	T	0	0	0	100	0	2.86	0	97.14	0	-2.86	0	2.86	CDS	BDOCHFNC_01664	Yes	proS	Proline--tRNA_ligase
CP036151.1	1730416	G	100	0	0	0	97.14	0	0	2.86	2.86	0	0	-2.86	CDS	BDOCHFNC_01664	Yes	proS	Proline--tRNA_ligase
CP036151.1	1730473	C	0	100	0	0	0	97.14	2.86	0	0	2.86	-2.86	0	CDS	BDOCHFNC_01664	Yes	proS	Proline--tRNA_ligase
CP036151.1	1730490	T	0	0	100	0	0	2.86	97.14	0	0	-2.86	2.86	0	CDS	BDOCHFNC_01664	Yes	proS	Proline--tRNA_ligase
CP036151.1	1730722	A	0	0	0	100	2.86	0	0	97.14	-2.86	0	0	2.86	CDS	BDOCHFNC_01664	Yes	proS	Proline--tRNA_ligase
CP036151.1	1730954	T	0	99.49	0	0.51	0	100	0	0	0	-0.51	0	0.51	CDS	BDOCHFNC_01664	Yes	proS	Proline--tRNA_ligase
CP036151.1	1730983	C	0	100	0	0	0	97.14	2.86	0	0	2.86	-2.86	0	CDS	BDOCHFNC_01664	Yes	proS	Proline--tRNA_ligase
CP036151.1	1731010	G	100	0	0	0	97.14	0	0	2.86	2.86	0	0	-2.86	CDS	BDOCHFNC_01664	Yes	proS	Proline--tRNA_ligase
CP036151.1	1731022	G	100	0	0	0	97.14	0	0	2.86	2.86	0	0	-2.86	CDS	BDOCHFNC_01664	Yes	proS	Proline--tRNA_ligase
CP036151.1	1731064	A	0	0	0	100	2.86	0	0	97.14	-2.86	0	0	2.86	CDS	BDOCHFNC_01664	Yes	proS	Proline--tRNA_ligase
CP036151.1	1731127	T	0	0	100	0	0	2.86	97.14	0	0	-2.86	2.86	0	CDS	BDOCHFNC_01664	Yes	proS	Proline--tRNA_ligase
CP036151.1	1731555	C	0	0	100	0	0	5.71	94.29	0	0	-5.71	5.71	0	CDS	BDOCHFNC_01664	Yes	proS	Proline--tRNA_ligase
CP036151.1	1732191	C	0	100	0	0	0	97.14	2.86	0	0	2.86	-2.86	0	CDS	BDOCHFNC_01665	Yes	rasP	Regulator_of_sigma-W_protease_RasP
CP036151.1	1732193	T	0	0	100	0	0	2.86	97.14	0	0	-2.86	2.86	0	CDS	BDOCHFNC_01665	Yes	rasP	Regulator_of_sigma-W_protease_RasP
CP036151.1	1732381	C	0	0	0	100	0	0	2.86	97.14	0	0	-2.86	2.86	CDS	BDOCHFNC_01665	Yes	rasP	Regulator_of_sigma-W_protease_RasP
CP036151.1	1732517	G	100	0	0	0	97.14	0	0	2.86	2.86	0	0	-2.86	CDS	BDOCHFNC_01665	Yes	rasP	Regulator_of_sigma-W_protease_RasP
CP036151.1	1732844	G	100	0	0	0	97.14	0	0	2.86	2.86	0	0	-2.86	CDS	BDOCHFNC_01665	Yes	rasP	Regulator_of_sigma-W_protease_RasP
CP036151.1	1733307	G	100	0	0	0	97.14	0	0	2.86	2.86	0	0	-2.86	CDS	BDOCHFNC_01666	Yes	Unknown	hypothetical_protein
CP036151.1	1733367	G	100	0	0	0	97.14	0	0	2.86	2.86	0	0	-2.86	CDS	BDOCHFNC_01666	Yes	Unknown	hypothetical_protein
CP036151.1	1733778	G	100	0	0	0	97.14	0	0	2.86	2.86	0	0	-2.86	CDS	BDOCHFNC_01666	Yes	Unknown	hypothetical_protein
CP036151.1	1733798	C	0	100	0	0	0	97.14	2.86	0	0	2.86	-2.86	0	CDS	BDOCHFNC_01666	Yes	Unknown	hypothetical_protein
CP036151.1	1733802	C	0	100	0	0	0	97.14	2.86	0	0	2.86	-2.86	0	CDS	BDOCHFNC_01666	Yes	Unknown	hypothetical_protein
CP036151.1	1733813	C	0	0	100	0	2.86	0	97.14	0	-2.86	0	2.86	0	CDS	BDOCHFNC_01666	Yes	Unknown	hypothetical_protein
CP036151.1	1733877	A	0	0	0	100	2.86	0	0	97.14	-2.86	0	0	2.86	CDS	BDOCHFNC_01666	Yes	Unknown	hypothetical_protein
CP036151.1	1733888	T	0	0	100	0	0	2.86	97.14	0	0	-2.86	2.86	0	CDS	BDOCHFNC_01666	Yes	Unknown	hypothetical_protein
CP036151.1	1734245	A	0	0	0	100	2.86	0	0	97.14	-2.86	0	0	2.86	CDS	BDOCHFNC_01667	Yes	uppS	Ditrans%2Cpolycis-undecaprenyl-diphosphate_synthase_((2E%2C6E)-farnesyl-diphosphate_specific)
CP036151.1	1735114	C	100	0	0	0	97.14	0	2.86	0	2.86	0	-2.86	0	CDS	BDOCHFNC_01668	Yes	frr	Ribosome-recycling_factor
CP036151.1	1735743	T	0	0	0	100	0	2.86	0	97.14	0	-2.86	0	2.86	CDS	BDOCHFNC_01669	Yes	pyrH	Uridylate_kinase
CP036151.1	1735995	T	0	100	0	0	2.86	97.14	0	0	-2.86	2.86	0	0	CDS	BDOCHFNC_01669	Yes	pyrH	Uridylate_kinase
CP036151.1	1736031	A	0	0	0	100	2.86	0	0	97.14	-2.86	0	0	2.86	CDS	BDOCHFNC_01669	Yes	pyrH	Uridylate_kinase
CP036151.1	1736127	A	0	0	0	100	2.86	0	0	97.14	-2.86	0	0	2.86	CDS	BDOCHFNC_01669	Yes	pyrH	Uridylate_kinase
CP036151.1	1739262	A	0	0	0	100	2.86	0	0	97.14	-2.86	0	0	2.86	CDS	BDOCHFNC_01673	Yes	phnW	2-aminoethylphosphonate--pyruvate_transaminase
CP036151.1	1739325	G	100	0	0	0	97.14	0	0	2.86	2.86	0	0	-2.86	CDS	BDOCHFNC_01673	Yes	phnW	2-aminoethylphosphonate--pyruvate_transaminase
CP036151.1	1739333	T	0	0	100	0	0	2.86	97.14	0	0	-2.86	2.86	0	CDS	BDOCHFNC_01673	Yes	phnW	2-aminoethylphosphonate--pyruvate_transaminase
CP036151.1	1739406	G	100	0	0	0	97.14	0	0	2.86	2.86	0	0	-2.86	CDS	BDOCHFNC_01673	Yes	phnW	2-aminoethylphosphonate--pyruvate_transaminase
CP036151.1	1739522	C	0	0	0	100	0	0	2.86	97.14	0	0	-2.86	2.86	CDS	BDOCHFNC_01673	Yes	phnW	2-aminoethylphosphonate--pyruvate_transaminase
CP036151.1	1739603	A	0	0	0	100	2.86	0	0	97.14	-2.86	0	0	2.86	CDS	BDOCHFNC_01673	Yes	phnW	2-aminoethylphosphonate--pyruvate_transaminase
CP036151.1	1739611	A	0	0	0	100	2.86	0	0	97.14	-2.86	0	0	2.86	CDS	BDOCHFNC_01673	Yes	phnW	2-aminoethylphosphonate--pyruvate_transaminase
CP036151.1	1739664	C	0	100	0	0	0	97.14	2.86	0	0	2.86	-2.86	0	CDS	BDOCHFNC_01673	Yes	phnW	2-aminoethylphosphonate--pyruvate_transaminase
CP036151.1	1739765	A	0	0	0	100	2.86	0	0	97.14	-2.86	0	0	2.86	CDS	BDOCHFNC_01673	Yes	phnW	2-aminoethylphosphonate--pyruvate_transaminase
CP036151.1	1739771	G	100	0	0	0	97.14	0	0	2.86	2.86	0	0	-2.86	CDS	BDOCHFNC_01673	Yes	phnW	2-aminoethylphosphonate--pyruvate_transaminase
CP036151.1	1739783	G	0	100	0	0	0	97.14	0	2.86	0	2.86	0	-2.86	CDS	BDOCHFNC_01673	Yes	phnW	2-aminoethylphosphonate--pyruvate_transaminase
CP036151.1	1739786	T	0	0	100	0	0	2.86	97.14	0	0	-2.86	2.86	0	CDS	BDOCHFNC_01673	Yes	phnW	2-aminoethylphosphonate--pyruvate_transaminase
CP036151.1	1739963	A	0	0	0	100	2.86	0	0	97.14	-2.86	0	0	2.86	CDS	BDOCHFNC_01673	Yes	phnW	2-aminoethylphosphonate--pyruvate_transaminase
CP036151.1	1740098	C	0	100	0	0	0	97.14	2.86	0	0	2.86	-2.86	0	CDS	BDOCHFNC_01673	Yes	phnW	2-aminoethylphosphonate--pyruvate_transaminase
CP036151.1	1740352	G	0	100	0	0	0	97.14	0	2.86	0	2.86	0	-2.86	CDS	BDOCHFNC_01674	Yes	phnX	Phosphonoacetaldehyde_hydrolase
CP036151.1	1740590	C	100	0	0	0	97.14	0	2.86	0	2.86	0	-2.86	0	CDS	BDOCHFNC_01674	Yes	phnX	Phosphonoacetaldehyde_hydrolase
CP036151.1	1740599	C	100	0	0	0	97.14	0	2.86	0	2.86	0	-2.86	0	CDS	BDOCHFNC_01674	Yes	phnX	Phosphonoacetaldehyde_hydrolase
CP036151.1	1740643	G	100	0	0	0	97.14	0	0	2.86	2.86	0	0	-2.86	CDS	BDOCHFNC_01674	Yes	phnX	Phosphonoacetaldehyde_hydrolase
CP036151.1	1740671	C	0	100	0	0	0	97.14	2.86	0	0	2.86	-2.86	0	CDS	BDOCHFNC_01674	Yes	phnX	Phosphonoacetaldehyde_hydrolase
CP036151.1	1740936	T	0	0	100	0	0	2.86	97.14	0	0	-2.86	2.86	0	CDS	BDOCHFNC_01674	Yes	phnX	Phosphonoacetaldehyde_hydrolase
CP036151.1	1740998	A	0	100	0	0	2.86	97.14	0	0	-2.86	2.86	0	0	CDS	BDOCHFNC_01674	Yes	phnX	Phosphonoacetaldehyde_hydrolase
CP036151.1	1741976	C	0	100	0	0	0	97.14	2.86	0	0	2.86	-2.86	0	CDS	BDOCHFNC_01675	Yes	argS	Arginine--tRNA_ligase
CP036151.1	1741981	A	0	0	0	100	2.86	0	0	97.14	-2.86	0	0	2.86	CDS	BDOCHFNC_01675	Yes	argS	Arginine--tRNA_ligase
CP036151.1	1742382	C	0	100	0	0	0	97.14	2.86	0	0	2.86	-2.86	0	CDS	BDOCHFNC_01675	Yes	argS	Arginine--tRNA_ligase
CP036151.1	1742467	A	0	0	0	100	2.86	0	0	97.14	-2.86	0	0	2.86	CDS	BDOCHFNC_01675	Yes	argS	Arginine--tRNA_ligase
CP036151.1	1742725	A	0	0	0	100	2.86	0	0	97.14	-2.86	0	0	2.86	CDS	BDOCHFNC_01675	Yes	argS	Arginine--tRNA_ligase
CP036151.1	1742974	T	0	0	100	0	0	2.86	97.14	0	0	-2.86	2.86	0	CDS	BDOCHFNC_01675	Yes	argS	Arginine--tRNA_ligase
CP036151.1	1743584	C	0	100	0	0	0	97.14	2.86	0	0	2.86	-2.86	0	CDS	BDOCHFNC_01676	Yes	arcC1	Carbamate_kinase_1
CP036151.1	1743614	A	0	0	0	100	2.86	0	0	97.14	-2.86	0	0	2.86	CDS	BDOCHFNC_01676	Yes	arcC1	Carbamate_kinase_1
CP036151.1	1744139	A	0	0	0	100	2.86	0	0	97.14	-2.86	0	0	2.86	CDS	BDOCHFNC_01676	Yes	arcC1	Carbamate_kinase_1
CP036151.1	1744376	T	0	0	0	100	0	2.86	0	97.14	0	-2.86	0	2.86	CDS	BDOCHFNC_01676	Yes	arcC1	Carbamate_kinase_1
CP036151.1	1744382	A	0	0	0	100	2.86	0	0	97.14	-2.86	0	0	2.86	CDS	BDOCHFNC_01676	Yes	arcC1	Carbamate_kinase_1
CP036151.1	1745240	A	0	0	0	100	2.86	0	0	97.14	-2.86	0	0	2.86	CDS	BDOCHFNC_01677	Yes	arcB	Ornithine_carbamoyltransferase%2C_catabolic
CP036151.1	1745252	A	0	100	0	0	2.86	97.14	0	0	-2.86	2.86	0	0	CDS	BDOCHFNC_01677	Yes	arcB	Ornithine_carbamoyltransferase%2C_catabolic
CP036151.1	1745696	G	100	0	0	0	97.14	0	0	2.86	2.86	0	0	-2.86	CDS	BDOCHFNC_01678	Yes	arcA	Arginine_deiminase
CP036151.1	1746083	T	0	0	100	0	0	2.86	97.14	0	0	-2.86	2.86	0	CDS	BDOCHFNC_01678	Yes	arcA	Arginine_deiminase
CP036151.1	1746098	T	0	0	100	0	0	2.86	97.14	0	0	-2.86	2.86	0	CDS	BDOCHFNC_01678	Yes	arcA	Arginine_deiminase
CP036151.1	1746458	G	100	0	0	0	97.14	0	0	2.86	2.86	0	0	-2.86	CDS	BDOCHFNC_01678	Yes	arcA	Arginine_deiminase
CP036151.1	1746482	A	0	0	0	100	2.86	0	0	97.14	-2.86	0	0	2.86	CDS	BDOCHFNC_01678	Yes	arcA	Arginine_deiminase
CP036151.1	1746704	T	0	0	100	0	0	2.86	97.14	0	0	-2.86	2.86	0	CDS	BDOCHFNC_01678	Yes	arcA	Arginine_deiminase
CP036151.1	1747645	C	0	0.51	99.49	0	0	0	100	0	0	0.51	-0.51	0	CDS	BDOCHFNC_01679	Yes	Unknown	hypothetical_protein
CP036151.1	1748760	T	0	0	100	0	0	2.86	97.14	0	0	-2.86	2.86	0	CDS	BDOCHFNC_01680	Yes	tsaD	tRNA_N6-adenosine_threonylcarbamoyltransferase
CP036151.1	1748820	C	0	100	0	0	0	97.14	2.86	0	0	2.86	-2.86	0	CDS	BDOCHFNC_01680	Yes	tsaD	tRNA_N6-adenosine_threonylcarbamoyltransferase
CP036151.1	1749025	T	0	0	100	0	0	2.86	97.14	0	0	-2.86	2.86	0	CDS	BDOCHFNC_01680	Yes	tsaD	tRNA_N6-adenosine_threonylcarbamoyltransferase
CP036151.1	1749484	A	0	100	0	0	2.86	97.14	0	0	-2.86	2.86	0	0	CDS	BDOCHFNC_01680	Yes	tsaD	tRNA_N6-adenosine_threonylcarbamoyltransferase
CP036151.1	1749931	A	0	0	0	100	2.86	0	0	97.14	-2.86	0	0	2.86	CDS	BDOCHFNC_01681	Yes	rimI	[Ribosomal_protein_S18]-alanine_N-acetyltransferase
CP036151.1	1750176	A	0	0	100	0	2.86	0	97.14	0	-2.86	0	2.86	0	CDS	BDOCHFNC_01682	Yes	Unknown	hypothetical_protein
CP036151.1	1750179	T	0	0	100	0	0	2.86	97.14	0	0	-2.86	2.86	0	CDS	BDOCHFNC_01682	Yes	Unknown	hypothetical_protein
CP036151.1	1750182	C	0	100	0	0	0	97.14	2.86	0	0	2.86	-2.86	0	CDS	BDOCHFNC_01682	Yes	Unknown	hypothetical_protein
CP036151.1	1750562	T	0	0	100	0	0	2.86	97.14	0	0	-2.86	2.86	0	CDS	BDOCHFNC_01682	Yes	Unknown	hypothetical_protein
CP036151.1	1750684	C	0	100	0	0	0	97.14	2.86	0	0	2.86	-2.86	0	CDS	BDOCHFNC_01683	Yes	tsaB	tRNA_threonylcarbamoyladenosine_biosynthesis_protein_TsaB
CP036151.1	1750733	G	100	0	0	0	97.14	0	0	2.86	2.86	0	0	-2.86	CDS	BDOCHFNC_01683	Yes	tsaB	tRNA_threonylcarbamoyladenosine_biosynthesis_protein_TsaB
CP036151.1	1750829	T	0	0	0	100	0	2.86	0	97.14	0	-2.86	0	2.86	CDS	BDOCHFNC_01683	Yes	tsaB	tRNA_threonylcarbamoyladenosine_biosynthesis_protein_TsaB
CP036151.1	1750934	A	0	0	0	100	2.86	0	0	97.14	-2.86	0	0	2.86	CDS	BDOCHFNC_01683	Yes	tsaB	tRNA_threonylcarbamoyladenosine_biosynthesis_protein_TsaB
CP036151.1	1751014	T	100	0	0	0	97.14	2.86	0	0	2.86	-2.86	0	0	CDS	BDOCHFNC_01683	Yes	tsaB	tRNA_threonylcarbamoyladenosine_biosynthesis_protein_TsaB
CP036151.1	1751669	A	0	0	100	0	2.86	0	97.14	0	-2.86	0	2.86	0	CDS	BDOCHFNC_01684	Yes	melR_2	HTH-type_transcriptional_repressor_MelR
CP036151.1	1751708	A	0	0	0	100	2.86	0	0	97.14	-2.86	0	0	2.86	CDS	BDOCHFNC_01684	Yes	melR_2	HTH-type_transcriptional_repressor_MelR
CP036151.1	1751834	C	0	100	0	0	0	97.14	2.86	0	0	2.86	-2.86	0	CDS	BDOCHFNC_01684	Yes	melR_2	HTH-type_transcriptional_repressor_MelR
CP036151.1	1751843	T	0	100	0	0	0	97.14	2.86	0	0	2.86	-2.86	0	CDS	BDOCHFNC_01684	Yes	melR_2	HTH-type_transcriptional_repressor_MelR
CP036151.1	1752023	A	0	0	0	100	2.86	0	0	97.14	-2.86	0	0	2.86	CDS	BDOCHFNC_01684	Yes	melR_2	HTH-type_transcriptional_repressor_MelR
CP036151.1	1752184	T	0	0	100	0	0	2.86	97.14	0	0	-2.86	2.86	0	CDS	BDOCHFNC_01684	Yes	melR_2	HTH-type_transcriptional_repressor_MelR
CP036151.1	1752263	A	0	0	0	100	2.86	0	0	97.14	-2.86	0	0	2.86	CDS	BDOCHFNC_01684	Yes	melR_2	HTH-type_transcriptional_repressor_MelR
CP036151.1	1752410	G	0	100	0	0	0	97.14	0	2.86	0	2.86	0	-2.86	CDS	BDOCHFNC_01684	Yes	melR_2	HTH-type_transcriptional_repressor_MelR
CP036151.1	1752541	T	0	0	100	0	0	2.86	97.14	0	0	-2.86	2.86	0	CDS	BDOCHFNC_01685	Yes	galT	Galactose-1-phosphate_uridylyltransferase
CP036151.1	1753027	C	0	100	0	0	0	97.14	2.86	0	0	2.86	-2.86	0	CDS	BDOCHFNC_01685	Yes	galT	Galactose-1-phosphate_uridylyltransferase
CP036151.1	1753057	C	100	0	0	0	97.14	0	2.86	0	2.86	0	-2.86	0	CDS	BDOCHFNC_01685	Yes	galT	Galactose-1-phosphate_uridylyltransferase
CP036151.1	1753059	A	0	0	0	100	2.86	0	0	97.14	-2.86	0	0	2.86	CDS	BDOCHFNC_01685	Yes	galT	Galactose-1-phosphate_uridylyltransferase
CP036151.1	1753063	T	0	0	0	100	0	2.86	0	97.14	0	-2.86	0	2.86	CDS	BDOCHFNC_01685	Yes	galT	Galactose-1-phosphate_uridylyltransferase
CP036151.1	1753139	G	0	100	0	0	0	97.14	0	2.86	0	2.86	0	-2.86	CDS	BDOCHFNC_01685	Yes	galT	Galactose-1-phosphate_uridylyltransferase
CP036151.1	1753237	C	0	100	0	0	0	97.14	2.86	0	0	2.86	-2.86	0	CDS	BDOCHFNC_01685	Yes	galT	Galactose-1-phosphate_uridylyltransferase
CP036151.1	1753240	C	0	100	0	0	0	97.14	2.86	0	0	2.86	-2.86	0	CDS	BDOCHFNC_01685	Yes	galT	Galactose-1-phosphate_uridylyltransferase
CP036151.1	1753381	A	0	0	0	100	2.86	0	0	97.14	-2.86	0	0	2.86	CDS	BDOCHFNC_01685	Yes	galT	Galactose-1-phosphate_uridylyltransferase
CP036151.1	1754085	T	0	0	100	0	0	2.86	97.14	0	0	-2.86	2.86	0	CDS	BDOCHFNC_01686	Yes	galE	UDP-glucose_4-epimerase
CP036151.1	1754115	A	0	0	0	100	2.86	0	0	97.14	-2.86	0	0	2.86	CDS	BDOCHFNC_01686	Yes	galE	UDP-glucose_4-epimerase
CP036151.1	1754123	C	0	100	0	0	0	97.14	2.86	0	0	2.86	-2.86	0	CDS	BDOCHFNC_01686	Yes	galE	UDP-glucose_4-epimerase
CP036151.1	1759329	C	0	0.51	99.49	0	0	0	100	0	0	0.51	-0.51	0	CDS	BDOCHFNC_01692	Yes	yqgQ	putative_protein_YqgQ
CP036151.1	1763265	G	0	0	0	100	2.86	0	0	97.14	-2.86	0	0	2.86	CDS	BDOCHFNC_01697	Yes	fepC	Ferric_enterobactin_transport_ATP-binding_protein_FepC
CP036151.1	1764311	A	0	0	0	100	2.86	0	0	97.14	-2.86	0	0	2.86	CDS	BDOCHFNC_01698	Yes	yfiY	putative_siderophore-binding_lipoprotein_YfiY
CP036151.1	1764632	T	0	100	0	0	2.86	97.14	0	0	-2.86	2.86	0	0	CDS	BDOCHFNC_01698	Yes	yfiY	putative_siderophore-binding_lipoprotein_YfiY
CP036151.1	1765144	T	0	0	100	0	0	2.86	97.14	0	0	-2.86	2.86	0	CDS	BDOCHFNC_01699	Yes	folA_2	Dihydrofolate_reductase
CP036151.1	1765240	A	100	0	0	0	97.14	0	0	2.86	2.86	0	0	-2.86	CDS	BDOCHFNC_01699	Yes	folA_2	Dihydrofolate_reductase
CP036151.1	1765249	A	99.49	0	0.51	0	100	0	0	0	-0.51	0	0.51	0	CDS	BDOCHFNC_01699	Yes	folA_2	Dihydrofolate_reductase
CP036151.1	1766615	T	0.51	99.49	0	0	0	100	0	0	0.51	-0.51	0	0	CDS	BDOCHFNC_01702	Yes	asnB	Asparagine_synthetase_[glutamine-hydrolyzing]_1
CP036151.1	1766639	T	0	0	100	0	0	2.86	97.14	0	0	-2.86	2.86	0	CDS	BDOCHFNC_01702	Yes	asnB	Asparagine_synthetase_[glutamine-hydrolyzing]_1
CP036151.1	1766728	C	0	100	0	0	0	97.14	2.86	0	0	2.86	-2.86	0	CDS	BDOCHFNC_01702	Yes	asnB	Asparagine_synthetase_[glutamine-hydrolyzing]_1
CP036151.1	1772803	G	1.52	0	0	98.48	5.71	0	0	94.29	-4.19	0	0	4.19	CDS	BDOCHFNC_01708	Yes	Unknown	hypothetical_protein
CP036151.1	1772855	A	100	0	0	0	97.14	2.86	0	0	2.86	-2.86	0	0	CDS	BDOCHFNC_01708	Yes	Unknown	hypothetical_protein
CP036151.1	1781899	G	0.51	0	0	99.49	0	0	0	100	0.51	0	0	-0.51	CDS	BDOCHFNC_01718	Yes	gdh	NADP-specific_glutamate_dehydrogenase
CP036151.1	1783255	G	0.51	0	0	99.49	0	0	0	100	0.51	0	0	-0.51	CDS	BDOCHFNC_01719	Yes	baiN	3-dehydro-bile_acid_delta(4%2C6)-reductase
CP036151.1	1783869	G	0	0	0	100	2.86	0	0	97.14	-2.86	0	0	2.86	CDS	BDOCHFNC_01719	Yes	baiN	3-dehydro-bile_acid_delta(4%2C6)-reductase
CP036151.1	1784924	C	100	0	0	0	97.14	0	2.86	0	2.86	0	-2.86	0	CDS	BDOCHFNC_01721	Yes	aroD	3-dehydroquinate_dehydratase
CP036151.1	1819597	C	0	0.51	99.49	0	0	0	100	0	0	0.51	-0.51	0	CDS	BDOCHFNC_01758	Yes	rimM	Ribosome_maturation_factor_RimM
CP036151.1	1825828	G	0	0	0	100	2.86	0	0	97.14	-2.86	0	0	2.86	CDS	BDOCHFNC_01767	Yes	Unknown	hypothetical_protein
CP036151.1	1829775	C	0	0	100	0	0	2.86	97.14	0	0	-2.86	2.86	0	CDS	BDOCHFNC_01770	Yes	ctpE_2	Calcium-transporting_ATPase_CtpE
CP036151.1	1866443	C	0	100	0	0	0	97.14	2.86	0	0	2.86	-2.86	0	CDS	BDOCHFNC_01809	Yes	yccF	Inner_membrane_protein_YccF
CP036151.1	1866465	A	0	0	0	100	2.86	0	0	97.14	-2.86	0	0	2.86	CDS	BDOCHFNC_01809	Yes	yccF	Inner_membrane_protein_YccF
CP036151.1	1866474	C	0	100	0	0	0	97.14	2.86	0	0	2.86	-2.86	0	CDS	BDOCHFNC_01809	Yes	yccF	Inner_membrane_protein_YccF
CP036151.1	1867000	G	100	0	0	0	97.14	0	0	2.86	2.86	0	0	-2.86	CDS	BDOCHFNC_01810	Yes	Unknown	hypothetical_protein
CP036151.1	1867021	G	0	100	0	0	0	97.14	0	2.86	0	2.86	0	-2.86	CDS	BDOCHFNC_01810	Yes	Unknown	hypothetical_protein
CP036151.1	1867036	C	0	100	0	0	0	97.14	2.86	0	0	2.86	-2.86	0	CDS	BDOCHFNC_01811	Yes	axe2	Acetylxylan_esterase
CP036151.1	1867126	G	100	0	0	0	97.14	0	0	2.86	2.86	0	0	-2.86	CDS	BDOCHFNC_01811	Yes	axe2	Acetylxylan_esterase
CP036151.1	1867178	A	0	0	0	100	2.86	0	0	97.14	-2.86	0	0	2.86	CDS	BDOCHFNC_01811	Yes	axe2	Acetylxylan_esterase
CP036151.1	1867346	C	0	100	0	0	0	97.14	2.86	0	0	2.86	-2.86	0	CDS	BDOCHFNC_01811	Yes	axe2	Acetylxylan_esterase
CP036151.1	1867349	A	0	0	0	100	2.86	0	0	97.14	-2.86	0	0	2.86	CDS	BDOCHFNC_01811	Yes	axe2	Acetylxylan_esterase
CP036151.1	1867590	A	0	0	100	0	2.86	0	97.14	0	-2.86	0	2.86	0	CDS	BDOCHFNC_01811	Yes	axe2	Acetylxylan_esterase
CP036151.1	1869328	C	0	100	0	0	0	97.14	2.86	0	0	2.86	-2.86	0	CDS	BDOCHFNC_01812	Yes	asnS	Asparagine--tRNA_ligase
CP036151.1	1869337	A	0	0	0	100	2.86	0	0	97.14	-2.86	0	0	2.86	CDS	BDOCHFNC_01812	Yes	asnS	Asparagine--tRNA_ligase
CP036151.1	1869412	G	0	0	0	100	2.86	0	0	97.14	-2.86	0	0	2.86	CDS	BDOCHFNC_01812	Yes	asnS	Asparagine--tRNA_ligase
CP036151.1	1869721	G	0	0	0	100	2.86	0	0	97.14	-2.86	0	0	2.86	CDS	BDOCHFNC_01812	Yes	asnS	Asparagine--tRNA_ligase
CP036151.1	1870020	G	0	0	0	100	2.86	0	0	97.14	-2.86	0	0	2.86	CDS	BDOCHFNC_01812	Yes	asnS	Asparagine--tRNA_ligase
CP036151.1	1870453	T	0	0	100	0	0	2.86	97.14	0	0	-2.86	2.86	0	CDS	BDOCHFNC_01813	Yes	aspB	Asparagine--oxo-acid_transaminase
CP036151.1	1870474	C	0	0	100	0	8.57	0	91.43	0	-8.57	0	8.57	0	CDS	BDOCHFNC_01813	Yes	aspB	Asparagine--oxo-acid_transaminase
CP036151.1	1870494	G	0	0	0	100	2.86	0	0	97.14	-2.86	0	0	2.86	CDS	BDOCHFNC_01813	Yes	aspB	Asparagine--oxo-acid_transaminase
CP036151.1	1870646	A	0	100	0	0	2.86	97.14	0	0	-2.86	2.86	0	0	CDS	BDOCHFNC_01813	Yes	aspB	Asparagine--oxo-acid_transaminase
CP036151.1	1870650	G	100	0	0	0	97.14	0	0	2.86	2.86	0	0	-2.86	CDS	BDOCHFNC_01813	Yes	aspB	Asparagine--oxo-acid_transaminase
CP036151.1	1870654	T	0	0	100	0	0	2.86	97.14	0	0	-2.86	2.86	0	CDS	BDOCHFNC_01813	Yes	aspB	Asparagine--oxo-acid_transaminase
CP036151.1	1870720	G	0	0	0	100	2.86	0	0	97.14	-2.86	0	0	2.86	CDS	BDOCHFNC_01813	Yes	aspB	Asparagine--oxo-acid_transaminase
CP036151.1	1870945	C	0	0	100	0	0	2.86	97.14	0	0	-2.86	2.86	0	CDS	BDOCHFNC_01813	Yes	aspB	Asparagine--oxo-acid_transaminase
CP036151.1	1871236	A	100	0	0	0	97.14	0	0	2.86	2.86	0	0	-2.86	CDS	BDOCHFNC_01813	Yes	aspB	Asparagine--oxo-acid_transaminase
CP036151.1	1872349	T	0	100	0	0	0	97.14	2.86	0	0	2.86	-2.86	0	CDS	BDOCHFNC_01815	Yes	dinG_2	3'-5'_exonuclease_DinG
CP036151.1	1874089	G	100	0	0	0	97.14	0	0	2.86	2.86	0	0	-2.86	CDS	BDOCHFNC_01815	Yes	dinG_2	3'-5'_exonuclease_DinG
CP036151.1	1874320	C	0	100	0	0	0	97.14	2.86	0	0	2.86	-2.86	0	CDS	BDOCHFNC_01815	Yes	dinG_2	3'-5'_exonuclease_DinG
CP036151.1	1910033	T	0	100	0	0	0	97.14	2.86	0	0	2.86	-2.86	0	CDS	BDOCHFNC_01852	Yes	glyS	Glycine--tRNA_ligase_beta_subunit
CP036151.1	1910048	T	0	100	0	0	2.86	97.14	0	0	-2.86	2.86	0	0	CDS	BDOCHFNC_01852	Yes	glyS	Glycine--tRNA_ligase_beta_subunit
CP036151.1	1910120	C	0	0	100	0	0	2.86	97.14	0	0	-2.86	2.86	0	CDS	BDOCHFNC_01852	Yes	glyS	Glycine--tRNA_ligase_beta_subunit
CP036151.1	1910180	A	100	0	0	0	97.14	0	0	2.86	2.86	0	0	-2.86	CDS	BDOCHFNC_01852	Yes	glyS	Glycine--tRNA_ligase_beta_subunit
CP036151.1	1910423	T	0	100	0	0	0	97.14	2.86	0	0	2.86	-2.86	0	CDS	BDOCHFNC_01852	Yes	glyS	Glycine--tRNA_ligase_beta_subunit
CP036151.1	1910450	C	0	0	100	0	2.86	0	97.14	0	-2.86	0	2.86	0	CDS	BDOCHFNC_01852	Yes	glyS	Glycine--tRNA_ligase_beta_subunit
CP036151.1	1910548	G	0	0	0	100	2.86	0	0	97.14	-2.86	0	0	2.86	CDS	BDOCHFNC_01852	Yes	glyS	Glycine--tRNA_ligase_beta_subunit
CP036151.1	1910588	T	0	100	0	0	2.86	97.14	0	0	-2.86	2.86	0	0	CDS	BDOCHFNC_01852	Yes	glyS	Glycine--tRNA_ligase_beta_subunit
CP036151.1	1910594	G	0	0	0	100	2.86	0	0	97.14	-2.86	0	0	2.86	CDS	BDOCHFNC_01852	Yes	glyS	Glycine--tRNA_ligase_beta_subunit
CP036151.1	1910597	A	100	0	0	0	97.14	0	0	2.86	2.86	0	0	-2.86	CDS	BDOCHFNC_01852	Yes	glyS	Glycine--tRNA_ligase_beta_subunit
CP036151.1	1910600	G	0	0	0	100	2.86	0	0	97.14	-2.86	0	0	2.86	CDS	BDOCHFNC_01852	Yes	glyS	Glycine--tRNA_ligase_beta_subunit
CP036151.1	1910633	G	0	0	0	100	2.86	0	0	97.14	-2.86	0	0	2.86	CDS	BDOCHFNC_01852	Yes	glyS	Glycine--tRNA_ligase_beta_subunit
CP036151.1	1910668	A	100	0	0	0	97.14	0	0	2.86	2.86	0	0	-2.86	CDS	BDOCHFNC_01852	Yes	glyS	Glycine--tRNA_ligase_beta_subunit
CP036151.1	1910741	A	100	0	0	0	97.14	0	2.86	0	2.86	0	-2.86	0	CDS	BDOCHFNC_01852	Yes	glyS	Glycine--tRNA_ligase_beta_subunit
CP036151.1	1910765	T	0	100	0	0	2.86	97.14	0	0	-2.86	2.86	0	0	CDS	BDOCHFNC_01852	Yes	glyS	Glycine--tRNA_ligase_beta_subunit
CP036151.1	1910773	T	0	100	0	0	0	97.14	2.86	0	0	2.86	-2.86	0	CDS	BDOCHFNC_01852	Yes	glyS	Glycine--tRNA_ligase_beta_subunit
CP036151.1	1910792	G	0	0	0	100	2.86	0	0	97.14	-2.86	0	0	2.86	CDS	BDOCHFNC_01852	Yes	glyS	Glycine--tRNA_ligase_beta_subunit
CP036151.1	1910824	A	100	0	0	0	97.14	0	0	2.86	2.86	0	0	-2.86	CDS	BDOCHFNC_01852	Yes	glyS	Glycine--tRNA_ligase_beta_subunit
CP036151.1	1910837	G	0	0	0	100	2.86	0	0	97.14	-2.86	0	0	2.86	CDS	BDOCHFNC_01852	Yes	glyS	Glycine--tRNA_ligase_beta_subunit
CP036151.1	1910846	T	0	100	0	0	0	97.14	2.86	0	0	2.86	-2.86	0	CDS	BDOCHFNC_01852	Yes	glyS	Glycine--tRNA_ligase_beta_subunit
CP036151.1	1910903	T	0	100	0	0	2.86	97.14	0	0	-2.86	2.86	0	0	CDS	BDOCHFNC_01852	Yes	glyS	Glycine--tRNA_ligase_beta_subunit
CP036151.1	1910953	G	0	0	0	100	2.86	0	0	97.14	-2.86	0	0	2.86	CDS	BDOCHFNC_01852	Yes	glyS	Glycine--tRNA_ligase_beta_subunit
CP036151.1	1911083	C	0	100	0	0	0	97.14	2.86	0	0	2.86	-2.86	0	CDS	BDOCHFNC_01852	Yes	glyS	Glycine--tRNA_ligase_beta_subunit
CP036151.1	1911119	C	0	100	0	0	0	97.14	2.86	0	0	2.86	-2.86	0	CDS	BDOCHFNC_01852	Yes	glyS	Glycine--tRNA_ligase_beta_subunit
CP036151.1	1911156	C	0	100	0	0	0	97.14	2.86	0	0	2.86	-2.86	0	CDS	BDOCHFNC_01852	Yes	glyS	Glycine--tRNA_ligase_beta_subunit
CP036151.1	1911272	T	0	100	0	0	2.86	97.14	0	0	-2.86	2.86	0	0	CDS	BDOCHFNC_01852	Yes	glyS	Glycine--tRNA_ligase_beta_subunit
CP036151.1	1911281	G	0	0	0	100	0	0	2.86	97.14	0	0	-2.86	2.86	CDS	BDOCHFNC_01852	Yes	glyS	Glycine--tRNA_ligase_beta_subunit
CP036151.1	1911283	G	0	0	0	100	2.86	0	0	97.14	-2.86	0	0	2.86	CDS	BDOCHFNC_01852	Yes	glyS	Glycine--tRNA_ligase_beta_subunit
CP036151.1	1911284	G	0	0	0	100	2.86	0	0	97.14	-2.86	0	0	2.86	CDS	BDOCHFNC_01852	Yes	glyS	Glycine--tRNA_ligase_beta_subunit
CP036151.1	1911290	A	100	0	0	0	97.14	0	0	2.86	2.86	0	0	-2.86	CDS	BDOCHFNC_01852	Yes	glyS	Glycine--tRNA_ligase_beta_subunit
CP036151.1	1911293	G	0	0	0	100	0	0	2.86	97.14	0	0	-2.86	2.86	CDS	BDOCHFNC_01852	Yes	glyS	Glycine--tRNA_ligase_beta_subunit
CP036151.1	1911296	A	100	0	0	0	97.14	0	2.86	0	2.86	0	-2.86	0	CDS	BDOCHFNC_01852	Yes	glyS	Glycine--tRNA_ligase_beta_subunit
CP036151.1	1911297	T	0	100	0	0	0	97.14	2.86	0	0	2.86	-2.86	0	CDS	BDOCHFNC_01852	Yes	glyS	Glycine--tRNA_ligase_beta_subunit
CP036151.1	1911305	A	100	0	0	0	97.14	0	0	2.86	2.86	0	0	-2.86	CDS	BDOCHFNC_01852	Yes	glyS	Glycine--tRNA_ligase_beta_subunit
CP036151.1	1911329	T	0	100	0	0	0	97.14	2.86	0	0	2.86	-2.86	0	CDS	BDOCHFNC_01852	Yes	glyS	Glycine--tRNA_ligase_beta_subunit
CP036151.1	1911332	G	0	0	0	100	2.86	0	0	97.14	-2.86	0	0	2.86	CDS	BDOCHFNC_01852	Yes	glyS	Glycine--tRNA_ligase_beta_subunit
CP036151.1	1911335	G	0	0	0	100	2.86	0	0	97.14	-2.86	0	0	2.86	CDS	BDOCHFNC_01852	Yes	glyS	Glycine--tRNA_ligase_beta_subunit
CP036151.1	1911368	G	0	0	0	100	2.86	0	0	97.14	-2.86	0	0	2.86	CDS	BDOCHFNC_01852	Yes	glyS	Glycine--tRNA_ligase_beta_subunit
CP036151.1	1911395	A	100	0	0	0	97.14	0	0	2.86	2.86	0	0	-2.86	CDS	BDOCHFNC_01852	Yes	glyS	Glycine--tRNA_ligase_beta_subunit
CP036151.1	1911416	G	0	100	0	0	0	97.14	0	2.86	0	2.86	0	-2.86	CDS	BDOCHFNC_01852	Yes	glyS	Glycine--tRNA_ligase_beta_subunit
CP036151.1	1911431	A	100	0	0	0	97.14	0	2.86	0	2.86	0	-2.86	0	CDS	BDOCHFNC_01852	Yes	glyS	Glycine--tRNA_ligase_beta_subunit
CP036151.1	1911500	G	0	0	0	100	2.86	0	0	97.14	-2.86	0	0	2.86	CDS	BDOCHFNC_01852	Yes	glyS	Glycine--tRNA_ligase_beta_subunit
CP036151.1	1911721	T	0	100	0	0	0	97.14	0	2.86	0	2.86	0	-2.86	CDS	BDOCHFNC_01853	Yes	glyQ	Glycine--tRNA_ligase_alpha_subunit
CP036151.1	1911837	A	0	100	0	0	2.86	97.14	0	0	-2.86	2.86	0	0	CDS	BDOCHFNC_01853	Yes	glyQ	Glycine--tRNA_ligase_alpha_subunit
CP036151.1	1911840	C	0	100	0	0	0	97.14	2.86	0	0	2.86	-2.86	0	CDS	BDOCHFNC_01853	Yes	glyQ	Glycine--tRNA_ligase_alpha_subunit
CP036151.1	1911861	G	0	100	0	0	0	97.14	0	2.86	0	2.86	0	-2.86	CDS	BDOCHFNC_01853	Yes	glyQ	Glycine--tRNA_ligase_alpha_subunit
CP036151.1	1911975	G	100	0	0	0	97.14	0	0	2.86	2.86	0	0	-2.86	CDS	BDOCHFNC_01853	Yes	glyQ	Glycine--tRNA_ligase_alpha_subunit
CP036151.1	1912344	G	0	0	0	100	2.86	0	0	97.14	-2.86	0	0	2.86	CDS	BDOCHFNC_01853	Yes	glyQ	Glycine--tRNA_ligase_alpha_subunit
CP036151.1	1912371	G	0	0	0	100	0	0	2.86	97.14	0	0	-2.86	2.86	CDS	BDOCHFNC_01853	Yes	glyQ	Glycine--tRNA_ligase_alpha_subunit
CP036151.1	1912413	T	0	100	0	0	2.86	97.14	0	0	-2.86	2.86	0	0	CDS	BDOCHFNC_01853	Yes	glyQ	Glycine--tRNA_ligase_alpha_subunit
CP036151.1	1913052	G	0	0	0	100	2.86	0	0	97.14	-2.86	0	0	2.86	CDS	BDOCHFNC_01854	Yes	recO	DNA_repair_protein_RecO
CP036151.1	1913225	A	0	0	0	100	2.86	0	0	97.14	-2.86	0	0	2.86	CDS	BDOCHFNC_01854	Yes	recO	DNA_repair_protein_RecO
CP036151.1	1913248	C	0	0	100	0	2.86	0	97.14	0	-2.86	0	2.86	0	CDS	BDOCHFNC_01854	Yes	recO	DNA_repair_protein_RecO
CP036151.1	1913297	A	100	0	0	0	97.14	0	0	2.86	2.86	0	0	-2.86	CDS	BDOCHFNC_01854	Yes	recO	DNA_repair_protein_RecO
CP036151.1	1913339	C	0	100	0	0	0	97.14	2.86	0	0	2.86	-2.86	0	CDS	BDOCHFNC_01854	Yes	recO	DNA_repair_protein_RecO
CP036151.1	1913438	G	100	0	0	0	97.14	0	0	2.86	2.86	0	0	-2.86	CDS	BDOCHFNC_01854	Yes	recO	DNA_repair_protein_RecO
CP036151.1	1913477	A	100	0	0	0	97.14	0	0	2.86	2.86	0	0	-2.86	CDS	BDOCHFNC_01854	Yes	recO	DNA_repair_protein_RecO
CP036151.1	1913622	C	0	0	100	0	2.86	0	97.14	0	-2.86	0	2.86	0	CDS	BDOCHFNC_01854	Yes	recO	DNA_repair_protein_RecO
CP036151.1	1913964	C	0	100	0	0	0	97.14	2.86	0	0	2.86	-2.86	0	CDS	BDOCHFNC_01855	Yes	era	GTPase_Era
CP036151.1	1913967	G	100	0	0	0	97.14	0	0	2.86	2.86	0	0	-2.86	CDS	BDOCHFNC_01855	Yes	era	GTPase_Era
CP036151.1	1914117	G	0	0	0	100	2.86	0	0	97.14	-2.86	0	0	2.86	CDS	BDOCHFNC_01855	Yes	era	GTPase_Era
CP036151.1	1914156	G	0	0	0	100	2.86	0	0	97.14	-2.86	0	0	2.86	CDS	BDOCHFNC_01855	Yes	era	GTPase_Era
CP036151.1	1914510	A	100	0	0	0	97.14	2.86	0	0	2.86	-2.86	0	0	CDS	BDOCHFNC_01855	Yes	era	GTPase_Era
CP036151.1	1914616	C	0	0	100	0	0	0	97.14	2.86	0	0	2.86	-2.86	CDS	BDOCHFNC_01855	Yes	era	GTPase_Era
CP036151.1	1915108	G	0	0	0	100	0	2.86	0	97.14	0	-2.86	0	2.86	CDS	BDOCHFNC_01856	Yes	dgkA	Undecaprenol_kinase
CP036151.1	1916611	G	0.51	0	0	99.49	0	0	0	100	0.51	0	0	-0.51	CDS	BDOCHFNC_01858	Yes	pgpH	Cyclic-di-AMP_phosphodiesterase_PgpH
CP036151.1	1916994	C	0	0	100	0	0	2.86	97.14	0	0	-2.86	2.86	0	CDS	BDOCHFNC_01858	Yes	pgpH	Cyclic-di-AMP_phosphodiesterase_PgpH
CP036151.1	1918107	C	0	0	100	0	0	2.86	97.14	0	0	-2.86	2.86	0	CDS	BDOCHFNC_01859	Yes	Unknown	PhoH-like_protein
CP036151.1	1918121	A	100	0	0	0	97.14	0	0	2.86	2.86	0	0	-2.86	CDS	BDOCHFNC_01859	Yes	Unknown	PhoH-like_protein
CP036151.1	1918122	G	0	0	0	100	2.86	0	0	97.14	-2.86	0	0	2.86	CDS	BDOCHFNC_01859	Yes	Unknown	PhoH-like_protein
CP036151.1	1918125	T	0	100	0	0	2.86	97.14	0	0	-2.86	2.86	0	0	CDS	BDOCHFNC_01859	Yes	Unknown	PhoH-like_protein
CP036151.1	1918134	T	0	100	0	0	0	97.14	2.86	0	0	2.86	-2.86	0	CDS	BDOCHFNC_01859	Yes	Unknown	PhoH-like_protein
CP036151.1	1918140	C	0	0	100	0	0	2.86	97.14	0	0	-2.86	2.86	0	CDS	BDOCHFNC_01859	Yes	Unknown	PhoH-like_protein
CP036151.1	1918170	G	0	0	0	100	2.86	0	0	97.14	-2.86	0	0	2.86	CDS	BDOCHFNC_01859	Yes	Unknown	PhoH-like_protein
CP036151.1	1918176	G	0	0	0	100	0	2.86	0	97.14	0	-2.86	0	2.86	CDS	BDOCHFNC_01859	Yes	Unknown	PhoH-like_protein
CP036151.1	1918181	A	100	0	0	0	97.14	0	0	2.86	2.86	0	0	-2.86	CDS	BDOCHFNC_01859	Yes	Unknown	PhoH-like_protein
CP036151.1	1918200	G	0	0	0	100	2.86	0	0	97.14	-2.86	0	0	2.86	CDS	BDOCHFNC_01859	Yes	Unknown	PhoH-like_protein
CP036151.1	1918212	T	0	100	0	0	0	97.14	2.86	0	0	2.86	-2.86	0	CDS	BDOCHFNC_01859	Yes	Unknown	PhoH-like_protein
CP036151.1	1918221	G	0	0	0	100	2.86	0	0	97.14	-2.86	0	0	2.86	CDS	BDOCHFNC_01859	Yes	Unknown	PhoH-like_protein
CP036151.1	1918227	G	0	0	0	100	2.86	0	0	97.14	-2.86	0	0	2.86	CDS	BDOCHFNC_01859	Yes	Unknown	PhoH-like_protein
CP036151.1	1918251	T	0	100	0	0	0	97.14	2.86	0	0	2.86	-2.86	0	CDS	BDOCHFNC_01859	Yes	Unknown	PhoH-like_protein
CP036151.1	1918275	T	0	100	0	0	2.86	97.14	0	0	-2.86	2.86	0	0	CDS	BDOCHFNC_01859	Yes	Unknown	PhoH-like_protein
CP036151.1	1918278	G	0	0	0	100	2.86	0	0	97.14	-2.86	0	0	2.86	CDS	BDOCHFNC_01859	Yes	Unknown	PhoH-like_protein
CP036151.1	1918287	T	0	100	0	0	0	97.14	2.86	0	0	2.86	-2.86	0	CDS	BDOCHFNC_01859	Yes	Unknown	PhoH-like_protein
CP036151.1	1918320	C	0	0	100	0	0	2.86	97.14	0	0	-2.86	2.86	0	CDS	BDOCHFNC_01859	Yes	Unknown	PhoH-like_protein
CP036151.1	1918356	C	0	0	100	0	2.86	0	97.14	0	-2.86	0	2.86	0	CDS	BDOCHFNC_01859	Yes	Unknown	PhoH-like_protein
CP036151.1	1918371	C	0	0	100	0	0	2.86	97.14	0	0	-2.86	2.86	0	CDS	BDOCHFNC_01859	Yes	Unknown	PhoH-like_protein
CP036151.1	1918413	A	100	0	0	0	97.14	0	2.86	0	2.86	0	-2.86	0	CDS	BDOCHFNC_01859	Yes	Unknown	PhoH-like_protein
CP036151.1	1918659	A	100	0	0	0	97.14	0	0	2.86	2.86	0	0	-2.86	CDS	BDOCHFNC_01859	Yes	Unknown	PhoH-like_protein
CP036151.1	1918679	A	100	0	0	0	97.14	0	0	2.86	2.86	0	0	-2.86	CDS	BDOCHFNC_01859	Yes	Unknown	PhoH-like_protein
CP036151.1	1918689	A	100	0	0	0	97.14	0	0	2.86	2.86	0	0	-2.86	CDS	BDOCHFNC_01859	Yes	Unknown	PhoH-like_protein
CP036151.1	1918695	G	0	0	0	100	0	2.86	0	97.14	0	-2.86	0	2.86	CDS	BDOCHFNC_01859	Yes	Unknown	PhoH-like_protein
CP036151.1	1918698	C	0	0	100	0	0	2.86	97.14	0	0	-2.86	2.86	0	CDS	BDOCHFNC_01859	Yes	Unknown	PhoH-like_protein
CP036151.1	1918707	G	0	0	0	100	2.86	0	0	97.14	-2.86	0	0	2.86	CDS	BDOCHFNC_01859	Yes	Unknown	PhoH-like_protein
CP036151.1	1918734	T	0	100	0	0	0	97.14	2.86	0	0	2.86	-2.86	0	CDS	BDOCHFNC_01859	Yes	Unknown	PhoH-like_protein
CP036151.1	1918776	C	0	0	100	0	0	2.86	97.14	0	0	-2.86	2.86	0	CDS	BDOCHFNC_01859	Yes	Unknown	PhoH-like_protein
CP036151.1	1918779	A	100	0	0	0	97.14	0	0	2.86	2.86	0	0	-2.86	CDS	BDOCHFNC_01859	Yes	Unknown	PhoH-like_protein
CP036151.1	1918824	C	0	0	100	0	0	2.86	97.14	0	0	-2.86	2.86	0	CDS	BDOCHFNC_01859	Yes	Unknown	PhoH-like_protein
CP036151.1	1918833	C	0	0	100	0	0	2.86	97.14	0	0	-2.86	2.86	0	CDS	BDOCHFNC_01859	Yes	Unknown	PhoH-like_protein
CP036151.1	1918848	A	100	0	0	0	97.14	0	0	2.86	2.86	0	0	-2.86	CDS	BDOCHFNC_01859	Yes	Unknown	PhoH-like_protein
CP036151.1	1924271	G	0	0	0	100	2.86	0	0	97.14	-2.86	0	0	2.86	CDS	BDOCHFNC_01864	Yes	yqeY	putative_protein_YqeY
CP036151.1	1926684	G	0	2.02	0	97.98	0	2.86	0	97.14	0	-0.84	0	0.84	CDS	BDOCHFNC_01868	Yes	czrA	HTH-type_transcriptional_repressor_CzrA
CP036151.1	1927019	G	0.51	0	0	99.49	0	0	0	100	0.51	0	0	-0.51	CDS	BDOCHFNC_01869	Yes	pgcA	Phosphoglucomutase
CP036151.1	1927495	T	0	100	0	0	0	97.14	2.86	0	0	2.86	-2.86	0	CDS	BDOCHFNC_01869	Yes	pgcA	Phosphoglucomutase
CP036151.1	1928218	G	0	0	0	100	2.86	0	0	97.14	-2.86	0	0	2.86	CDS	BDOCHFNC_01869	Yes	pgcA	Phosphoglucomutase
CP036151.1	1928241	T	0	100	0	0	0	97.14	2.86	0	0	2.86	-2.86	0	CDS	BDOCHFNC_01869	Yes	pgcA	Phosphoglucomutase
CP036151.1	1928707	T	0	100	0	0	2.86	97.14	0	0	-2.86	2.86	0	0	CDS	BDOCHFNC_01870	Yes	trxB	Thioredoxin_reductase
CP036151.1	1928725	C	0	0	100	0	0	2.86	97.14	0	0	-2.86	2.86	0	CDS	BDOCHFNC_01870	Yes	trxB	Thioredoxin_reductase
CP036151.1	1929229	A	0	0	0	100	2.86	0	0	97.14	-2.86	0	0	2.86	CDS	BDOCHFNC_01870	Yes	trxB	Thioredoxin_reductase
CP036151.1	1929898	C	0	0	100	0	0	2.86	97.14	0	0	-2.86	2.86	0	CDS	BDOCHFNC_01871	Yes	bglH_4	Aryl-phospho-beta-D-glucosidase_BglH
CP036151.1	1930057	T	0	100	0	0	0	97.14	2.86	0	0	2.86	-2.86	0	CDS	BDOCHFNC_01871	Yes	bglH_4	Aryl-phospho-beta-D-glucosidase_BglH
CP036151.1	1930285	A	0	0	0	100	2.86	0	0	97.14	-2.86	0	0	2.86	CDS	BDOCHFNC_01871	Yes	bglH_4	Aryl-phospho-beta-D-glucosidase_BglH
CP036151.1	1930448	G	0	100	0	0	0	97.14	0	2.86	0	2.86	0	-2.86	CDS	BDOCHFNC_01871	Yes	bglH_4	Aryl-phospho-beta-D-glucosidase_BglH
CP036151.1	1930596	T	0	100	0	0	0	97.14	2.86	0	0	2.86	-2.86	0	CDS	BDOCHFNC_01871	Yes	bglH_4	Aryl-phospho-beta-D-glucosidase_BglH
CP036151.1	1930606	A	100	0	0	0	97.14	0	0	2.86	2.86	0	0	-2.86	CDS	BDOCHFNC_01871	Yes	bglH_4	Aryl-phospho-beta-D-glucosidase_BglH
CP036151.1	1930617	T	0	100	0	0	0	97.14	2.86	0	0	2.86	-2.86	0	CDS	BDOCHFNC_01871	Yes	bglH_4	Aryl-phospho-beta-D-glucosidase_BglH
CP036151.1	1930624	A	100	0	0	0	97.14	0	0	2.86	2.86	0	0	-2.86	CDS	BDOCHFNC_01871	Yes	bglH_4	Aryl-phospho-beta-D-glucosidase_BglH
CP036151.1	1930630	C	0	0	100	0	0	2.86	97.14	0	0	-2.86	2.86	0	CDS	BDOCHFNC_01871	Yes	bglH_4	Aryl-phospho-beta-D-glucosidase_BglH
CP036151.1	1930687	A	100	0	0	0	97.14	0	0	2.86	2.86	0	0	-2.86	CDS	BDOCHFNC_01871	Yes	bglH_4	Aryl-phospho-beta-D-glucosidase_BglH
CP036151.1	1930708	G	0	0	0	100	0	2.86	0	97.14	0	-2.86	0	2.86	CDS	BDOCHFNC_01871	Yes	bglH_4	Aryl-phospho-beta-D-glucosidase_BglH
CP036151.1	1930774	A	100	0	0	0	97.14	0	0	2.86	2.86	0	0	-2.86	CDS	BDOCHFNC_01871	Yes	bglH_4	Aryl-phospho-beta-D-glucosidase_BglH
CP036151.1	1931035	A	0	0	0	100	2.86	0	0	97.14	-2.86	0	0	2.86	CDS	BDOCHFNC_01871	Yes	bglH_4	Aryl-phospho-beta-D-glucosidase_BglH
CP036151.1	1931234	C	0	100	0	0	0	97.14	2.86	0	0	2.86	-2.86	0	CDS	BDOCHFNC_01872	Yes	licH	putative_6-phospho-beta-glucosidase
CP036151.1	1931291	T	0	0	100	0	0	2.86	97.14	0	0	-2.86	2.86	0	CDS	BDOCHFNC_01872	Yes	licH	putative_6-phospho-beta-glucosidase
CP036151.1	1931382	T	0	100	0	0	0	97.14	2.86	0	0	2.86	-2.86	0	CDS	BDOCHFNC_01872	Yes	licH	putative_6-phospho-beta-glucosidase
CP036151.1	1931406	A	0	0	0	100	2.86	0	0	97.14	-2.86	0	0	2.86	CDS	BDOCHFNC_01872	Yes	licH	putative_6-phospho-beta-glucosidase
CP036151.1	1931448	C	0	0	100	0	0	2.86	97.14	0	0	-2.86	2.86	0	CDS	BDOCHFNC_01872	Yes	licH	putative_6-phospho-beta-glucosidase
CP036151.1	1931469	T	0	0	100	0	0	2.86	97.14	0	0	-2.86	2.86	0	CDS	BDOCHFNC_01872	Yes	licH	putative_6-phospho-beta-glucosidase
CP036151.1	1931556	T	100	0	0	0	97.14	2.86	0	0	2.86	-2.86	0	0	CDS	BDOCHFNC_01872	Yes	licH	putative_6-phospho-beta-glucosidase
CP036151.1	1931570	G	100	0	0	0	97.14	0	0	2.86	2.86	0	0	-2.86	CDS	BDOCHFNC_01872	Yes	licH	putative_6-phospho-beta-glucosidase
CP036151.1	1931607	C	100	0	0	0	97.14	0	2.86	0	2.86	0	-2.86	0	CDS	BDOCHFNC_01872	Yes	licH	putative_6-phospho-beta-glucosidase
CP036151.1	1931642	C	0	100	0	0	0	97.14	2.86	0	0	2.86	-2.86	0	CDS	BDOCHFNC_01872	Yes	licH	putative_6-phospho-beta-glucosidase
CP036151.1	1931739	T	0	0	100	0	0	2.86	97.14	0	0	-2.86	2.86	0	CDS	BDOCHFNC_01872	Yes	licH	putative_6-phospho-beta-glucosidase
CP036151.1	1931829	A	100	0	0	0	97.14	0	0	2.86	2.86	0	0	-2.86	CDS	BDOCHFNC_01872	Yes	licH	putative_6-phospho-beta-glucosidase
CP036151.1	1931862	G	0	0	0	100	2.86	0	0	97.14	-2.86	0	0	2.86	CDS	BDOCHFNC_01872	Yes	licH	putative_6-phospho-beta-glucosidase
CP036151.1	1932120	G	100	0	0	0	97.14	0	0	2.86	2.86	0	0	-2.86	CDS	BDOCHFNC_01872	Yes	licH	putative_6-phospho-beta-glucosidase
CP036151.1	1932231	A	0	0	100	0	2.86	0	97.14	0	-2.86	0	2.86	0	CDS	BDOCHFNC_01872	Yes	licH	putative_6-phospho-beta-glucosidase
CP036151.1	1932279	C	0	100	0	0	0	97.14	2.86	0	0	2.86	-2.86	0	CDS	BDOCHFNC_01872	Yes	licH	putative_6-phospho-beta-glucosidase
CP036151.1	1932282	A	0	0	0	100	2.86	0	0	97.14	-2.86	0	0	2.86	CDS	BDOCHFNC_01872	Yes	licH	putative_6-phospho-beta-glucosidase
CP036151.1	1932291	A	0	0	0	100	2.86	0	0	97.14	-2.86	0	0	2.86	CDS	BDOCHFNC_01872	Yes	licH	putative_6-phospho-beta-glucosidase
CP036151.1	1932408	C	0	0	100	0	0	2.86	97.14	0	0	-2.86	2.86	0	CDS	BDOCHFNC_01872	Yes	licH	putative_6-phospho-beta-glucosidase
CP036151.1	1932462	C	100	0	0	0	97.14	0	2.86	0	2.86	0	-2.86	0	CDS	BDOCHFNC_01872	Yes	licH	putative_6-phospho-beta-glucosidase
CP036151.1	1932964	T	0	100	0	0	0	97.14	2.86	0	0	2.86	-2.86	0	CDS	BDOCHFNC_01873	Yes	murR_3	HTH-type_transcriptional_regulator_MurR
CP036151.1	1932979	T	0	0	100	0	0	2.86	97.14	0	0	-2.86	2.86	0	CDS	BDOCHFNC_01873	Yes	murR_3	HTH-type_transcriptional_regulator_MurR
CP036151.1	1933009	T	0	0	0	100	0	2.86	0	97.14	0	-2.86	0	2.86	CDS	BDOCHFNC_01873	Yes	murR_3	HTH-type_transcriptional_regulator_MurR
CP036151.1	1933168	T	100	0	0	0	97.14	2.86	0	0	2.86	-2.86	0	0	CDS	BDOCHFNC_01873	Yes	murR_3	HTH-type_transcriptional_regulator_MurR
CP036151.1	1934057	A	0	0	0	100	2.86	0	0	97.14	-2.86	0	0	2.86	CDS	BDOCHFNC_01875	Yes	bglF_5	PTS_system_beta-glucoside-specific_EIIBCA_component
CP036151.1	1935913	C	0	100	0	0	0	97.14	2.86	0	0	2.86	-2.86	0	CDS	BDOCHFNC_01876	Yes	licT_4	Transcription_antiterminator_LicT
CP036151.1	1935940	C	100	0	0	0	97.14	0	2.86	0	2.86	0	-2.86	0	CDS	BDOCHFNC_01876	Yes	licT_4	Transcription_antiterminator_LicT
CP036151.1	1935941	A	0	100	0	0	2.86	97.14	0	0	-2.86	2.86	0	0	CDS	BDOCHFNC_01876	Yes	licT_4	Transcription_antiterminator_LicT
CP036151.1	1935953	T	0	0	0	100	0	2.86	0	97.14	0	-2.86	0	2.86	CDS	BDOCHFNC_01876	Yes	licT_4	Transcription_antiterminator_LicT
CP036151.1	1935964	G	100	0	0	0	97.14	0	0	2.86	2.86	0	0	-2.86	CDS	BDOCHFNC_01876	Yes	licT_4	Transcription_antiterminator_LicT
CP036151.1	1935967	G	100	0	0	0	97.14	0	0	2.86	2.86	0	0	-2.86	CDS	BDOCHFNC_01876	Yes	licT_4	Transcription_antiterminator_LicT
CP036151.1	1935997	G	100	0	0	0	97.14	0	0	2.86	2.86	0	0	-2.86	CDS	BDOCHFNC_01876	Yes	licT_4	Transcription_antiterminator_LicT
CP036151.1	1936030	T	100	0	0	0	97.14	2.86	0	0	2.86	-2.86	0	0	CDS	BDOCHFNC_01876	Yes	licT_4	Transcription_antiterminator_LicT
CP036151.1	1936046	T	0	0	100	0	0	2.86	97.14	0	0	-2.86	2.86	0	CDS	BDOCHFNC_01876	Yes	licT_4	Transcription_antiterminator_LicT
CP036151.1	1936129	G	100	0	0	0	97.14	0	0	2.86	2.86	0	0	-2.86	CDS	BDOCHFNC_01876	Yes	licT_4	Transcription_antiterminator_LicT
CP036151.1	1936158	C	0	100	0	0	0	97.14	2.86	0	0	2.86	-2.86	0	CDS	BDOCHFNC_01876	Yes	licT_4	Transcription_antiterminator_LicT
CP036151.1	1939143	C	0	0	100	0	0	2.86	97.14	0	0	-2.86	2.86	0	CDS	BDOCHFNC_01879	Yes	yheI	putative_multidrug_resistance_ABC_transporter_ATP-binding/permease_protein_YheI
CP036151.1	1939216	A	0	0	0	100	2.86	0	0	97.14	-2.86	0	0	2.86	CDS	BDOCHFNC_01879	Yes	yheI	putative_multidrug_resistance_ABC_transporter_ATP-binding/permease_protein_YheI
CP036151.1	1939396	C	0	0	100	0	0	2.86	97.14	0	0	-2.86	2.86	0	CDS	BDOCHFNC_01879	Yes	yheI	putative_multidrug_resistance_ABC_transporter_ATP-binding/permease_protein_YheI
CP036151.1	1939436	G	0	0	0	100	2.86	0	0	97.14	-2.86	0	0	2.86	CDS	BDOCHFNC_01879	Yes	yheI	putative_multidrug_resistance_ABC_transporter_ATP-binding/permease_protein_YheI
CP036151.1	1939519	C	0	0	100	0	0	2.86	97.14	0	0	-2.86	2.86	0	CDS	BDOCHFNC_01879	Yes	yheI	putative_multidrug_resistance_ABC_transporter_ATP-binding/permease_protein_YheI
CP036151.1	1939980	G	0	0	0	100	0	2.86	0	97.14	0	-2.86	0	2.86	CDS	BDOCHFNC_01879	Yes	yheI	putative_multidrug_resistance_ABC_transporter_ATP-binding/permease_protein_YheI
CP036151.1	1940116	G	0	0	0	100	2.86	0	0	97.14	-2.86	0	0	2.86	CDS	BDOCHFNC_01879	Yes	yheI	putative_multidrug_resistance_ABC_transporter_ATP-binding/permease_protein_YheI
CP036151.1	1940212	T	0	100	0	0	0	97.14	2.86	0	0	2.86	-2.86	0	CDS	BDOCHFNC_01879	Yes	yheI	putative_multidrug_resistance_ABC_transporter_ATP-binding/permease_protein_YheI
CP036151.1	1940335	G	0	0	0	100	2.86	0	0	97.14	-2.86	0	0	2.86	CDS	BDOCHFNC_01879	Yes	yheI	putative_multidrug_resistance_ABC_transporter_ATP-binding/permease_protein_YheI
CP036151.1	1940410	C	0	0	100	0	0	2.86	97.14	0	0	-2.86	2.86	0	CDS	BDOCHFNC_01879	Yes	yheI	putative_multidrug_resistance_ABC_transporter_ATP-binding/permease_protein_YheI
CP036151.1	1940654	C	0.51	0	99.49	0	0	0	100	0	0.51	0	-0.51	0	CDS	BDOCHFNC_01880	Yes	Unknown	hypothetical_protein
CP036151.1	1940673	G	0	0	0	100	0	2.86	0	97.14	0	-2.86	0	2.86	CDS	BDOCHFNC_01880	Yes	Unknown	hypothetical_protein
CP036151.1	1941301	T	0	100	0	0	0	97.14	2.86	0	0	2.86	-2.86	0	CDS	BDOCHFNC_01881	Yes	mntH	Divalent_metal_cation_transporter_MntH
CP036151.1	1941343	G	0	0	0	100	0	2.86	0	97.14	0	-2.86	0	2.86	CDS	BDOCHFNC_01881	Yes	mntH	Divalent_metal_cation_transporter_MntH
CP036151.1	1941499	C	0	0	100	0	2.86	0	97.14	0	-2.86	0	2.86	0	CDS	BDOCHFNC_01881	Yes	mntH	Divalent_metal_cation_transporter_MntH
CP036151.1	1941730	T	0	100	0	0	0	97.14	2.86	0	0	2.86	-2.86	0	CDS	BDOCHFNC_01881	Yes	mntH	Divalent_metal_cation_transporter_MntH
CP036151.1	1941751	G	0	0	0	100	0	2.86	0	97.14	0	-2.86	0	2.86	CDS	BDOCHFNC_01881	Yes	mntH	Divalent_metal_cation_transporter_MntH
CP036151.1	1941757	C	0	0	100	0	0	2.86	97.14	0	0	-2.86	2.86	0	CDS	BDOCHFNC_01881	Yes	mntH	Divalent_metal_cation_transporter_MntH
CP036151.1	1941760	C	0	0	100	0	0	2.86	97.14	0	0	-2.86	2.86	0	CDS	BDOCHFNC_01881	Yes	mntH	Divalent_metal_cation_transporter_MntH
CP036151.1	1941775	G	0	0	0	100	2.86	0	0	97.14	-2.86	0	0	2.86	CDS	BDOCHFNC_01881	Yes	mntH	Divalent_metal_cation_transporter_MntH
CP036151.1	1942540	A	100	0	0	0	97.14	0	0	2.86	2.86	0	0	-2.86	CDS	BDOCHFNC_01881	Yes	mntH	Divalent_metal_cation_transporter_MntH
CP036151.1	1943101	A	100	0	0	0	97.14	0	0	2.86	2.86	0	0	-2.86	CDS	BDOCHFNC_01882	Yes	Unknown	hypothetical_protein
CP036151.1	1945276	T	0	100	0	0	0	97.14	0	2.86	0	2.86	0	-2.86	CDS	BDOCHFNC_01883	Yes	nfo	putative_endonuclease_4
CP036151.1	1947789	T	0	99.49	0	0.51	0	100	0	0	0	-0.51	0	0.51	CDS	BDOCHFNC_01884	Yes	ponA_2	Penicillin-binding_protein_1A/1B
CP036151.1	1950561	C	0	0	100	0	2.86	0	97.14	0	-2.86	0	2.86	0	CDS	BDOCHFNC_01886	Yes	pepQ	Xaa-Pro_dipeptidase
CP036151.1	1951668	T	0	100	0	0	0	97.14	2.86	0	0	2.86	-2.86	0	CDS	BDOCHFNC_01888	Yes	Unknown	hypothetical_protein
CP036151.1	1951984	G	0	0	0	100	2.86	0	0	97.14	-2.86	0	0	2.86	CDS	BDOCHFNC_01888	Yes	Unknown	hypothetical_protein
CP036151.1	1952234	G	0	0	0	100	2.86	0	0	97.14	-2.86	0	0	2.86	CDS	BDOCHFNC_01889	Yes	gtaB_1	UTP--glucose-1-phosphate_uridylyltransferase
CP036151.1	1952672	G	0	0	0	100	2.86	0	0	97.14	-2.86	0	0	2.86	CDS	BDOCHFNC_01889	Yes	gtaB_1	UTP--glucose-1-phosphate_uridylyltransferase
CP036151.1	1952681	T	0	100	0	0	0	97.14	0	2.86	0	2.86	0	-2.86	CDS	BDOCHFNC_01889	Yes	gtaB_1	UTP--glucose-1-phosphate_uridylyltransferase
CP036151.1	1952708	T	0	100	0	0	0	97.14	2.86	0	0	2.86	-2.86	0	CDS	BDOCHFNC_01889	Yes	gtaB_1	UTP--glucose-1-phosphate_uridylyltransferase
CP036151.1	1952933	A	100	0	0	0	97.14	2.86	0	0	2.86	-2.86	0	0	CDS	BDOCHFNC_01889	Yes	gtaB_1	UTP--glucose-1-phosphate_uridylyltransferase
CP036151.1	1953068	G	100	0	0	0	97.14	0	0	2.86	2.86	0	0	-2.86	CDS	BDOCHFNC_01889	Yes	gtaB_1	UTP--glucose-1-phosphate_uridylyltransferase
CP036151.1	1954163	G	0	0	0	100	2.86	0	0	97.14	-2.86	0	0	2.86	CDS	BDOCHFNC_01891	Yes	lgt	Phosphatidylglycerol--prolipoprotein_diacylglyceryl_transferase
CP036151.1	1954379	A	0	0	0	100	0	2.86	0	97.14	0	-2.86	0	2.86	CDS	BDOCHFNC_01891	Yes	lgt	Phosphatidylglycerol--prolipoprotein_diacylglyceryl_transferase
CP036151.1	1954406	T	0	100	0	0	0	97.14	2.86	0	0	2.86	-2.86	0	CDS	BDOCHFNC_01891	Yes	lgt	Phosphatidylglycerol--prolipoprotein_diacylglyceryl_transferase
CP036151.1	1954409	T	0	100	0	0	0	97.14	2.86	0	0	2.86	-2.86	0	CDS	BDOCHFNC_01891	Yes	lgt	Phosphatidylglycerol--prolipoprotein_diacylglyceryl_transferase
CP036151.1	1954414	A	100	0	0	0	97.14	0	2.86	0	2.86	0	-2.86	0	CDS	BDOCHFNC_01891	Yes	lgt	Phosphatidylglycerol--prolipoprotein_diacylglyceryl_transferase
CP036151.1	1954423	A	100	0	0	0	97.14	0	0	2.86	2.86	0	0	-2.86	CDS	BDOCHFNC_01891	Yes	lgt	Phosphatidylglycerol--prolipoprotein_diacylglyceryl_transferase
CP036151.1	1954463	T	0	100	0	0	0	97.14	0	2.86	0	2.86	0	-2.86	CDS	BDOCHFNC_01891	Yes	lgt	Phosphatidylglycerol--prolipoprotein_diacylglyceryl_transferase
CP036151.1	1954472	A	100	0	0	0	97.14	2.86	0	0	2.86	-2.86	0	0	CDS	BDOCHFNC_01891	Yes	lgt	Phosphatidylglycerol--prolipoprotein_diacylglyceryl_transferase
CP036151.1	1954481	C	0	0	100	0	0	2.86	97.14	0	0	-2.86	2.86	0	CDS	BDOCHFNC_01891	Yes	lgt	Phosphatidylglycerol--prolipoprotein_diacylglyceryl_transferase
CP036151.1	1954496	A	100	0	0	0	97.14	0	0	2.86	2.86	0	0	-2.86	CDS	BDOCHFNC_01891	Yes	lgt	Phosphatidylglycerol--prolipoprotein_diacylglyceryl_transferase
CP036151.1	1954538	G	0	0	0	100	2.86	0	0	97.14	-2.86	0	0	2.86	CDS	BDOCHFNC_01891	Yes	lgt	Phosphatidylglycerol--prolipoprotein_diacylglyceryl_transferase
CP036151.1	1954544	C	0	0	100	0	0	2.86	97.14	0	0	-2.86	2.86	0	CDS	BDOCHFNC_01891	Yes	lgt	Phosphatidylglycerol--prolipoprotein_diacylglyceryl_transferase
CP036151.1	1954556	T	0	100	0	0	2.86	97.14	0	0	-2.86	2.86	0	0	CDS	BDOCHFNC_01891	Yes	lgt	Phosphatidylglycerol--prolipoprotein_diacylglyceryl_transferase
CP036151.1	1954562	T	0	100	0	0	0	97.14	2.86	0	0	2.86	-2.86	0	CDS	BDOCHFNC_01891	Yes	lgt	Phosphatidylglycerol--prolipoprotein_diacylglyceryl_transferase
CP036151.1	1954589	A	100	0	0	0	97.14	2.86	0	0	2.86	-2.86	0	0	CDS	BDOCHFNC_01891	Yes	lgt	Phosphatidylglycerol--prolipoprotein_diacylglyceryl_transferase
CP036151.1	1954592	A	100	0	0	0	97.14	2.86	0	0	2.86	-2.86	0	0	CDS	BDOCHFNC_01891	Yes	lgt	Phosphatidylglycerol--prolipoprotein_diacylglyceryl_transferase
CP036151.1	1954604	T	0	100	0	0	0	97.14	2.86	0	0	2.86	-2.86	0	CDS	BDOCHFNC_01891	Yes	lgt	Phosphatidylglycerol--prolipoprotein_diacylglyceryl_transferase
CP036151.1	1954607	T	0	100	0	0	0	97.14	2.86	0	0	2.86	-2.86	0	CDS	BDOCHFNC_01891	Yes	lgt	Phosphatidylglycerol--prolipoprotein_diacylglyceryl_transferase
CP036151.1	1954898	G	100	0	0	0	97.14	0	0	2.86	2.86	0	0	-2.86	CDS	BDOCHFNC_01891	Yes	lgt	Phosphatidylglycerol--prolipoprotein_diacylglyceryl_transferase
CP036151.1	1955230	T	0	100	0	0	0	97.14	2.86	0	0	2.86	-2.86	0	CDS	BDOCHFNC_01892	Yes	hprK	HPr_kinase/phosphorylase
CP036151.1	1955242	C	0	0	100	0	0	2.86	97.14	0	0	-2.86	2.86	0	CDS	BDOCHFNC_01892	Yes	hprK	HPr_kinase/phosphorylase
CP036151.1	1955254	C	0	0	100	0	0	2.86	97.14	0	0	-2.86	2.86	0	CDS	BDOCHFNC_01892	Yes	hprK	HPr_kinase/phosphorylase
CP036151.1	1955275	A	100	0	0	0	97.14	2.86	0	0	2.86	-2.86	0	0	CDS	BDOCHFNC_01892	Yes	hprK	HPr_kinase/phosphorylase
CP036151.1	1955293	A	100	0	0	0	97.14	0	0	2.86	2.86	0	0	-2.86	CDS	BDOCHFNC_01892	Yes	hprK	HPr_kinase/phosphorylase
CP036151.1	1955311	A	100	0	0	0	97.14	2.86	0	0	2.86	-2.86	0	0	CDS	BDOCHFNC_01892	Yes	hprK	HPr_kinase/phosphorylase
CP036151.1	1955317	C	0	0	100	0	2.86	0	97.14	0	-2.86	0	2.86	0	CDS	BDOCHFNC_01892	Yes	hprK	HPr_kinase/phosphorylase
CP036151.1	1955323	T	0	100	0	0	0	97.14	2.86	0	0	2.86	-2.86	0	CDS	BDOCHFNC_01892	Yes	hprK	HPr_kinase/phosphorylase
CP036151.1	1955329	G	0	0	0	100	2.86	0	0	97.14	-2.86	0	0	2.86	CDS	BDOCHFNC_01892	Yes	hprK	HPr_kinase/phosphorylase
CP036151.1	1955332	T	0	100	0	0	0	97.14	2.86	0	0	2.86	-2.86	0	CDS	BDOCHFNC_01892	Yes	hprK	HPr_kinase/phosphorylase
CP036151.1	1955359	C	0	0	100	0	2.86	0	97.14	0	-2.86	0	2.86	0	CDS	BDOCHFNC_01892	Yes	hprK	HPr_kinase/phosphorylase
CP036151.1	1955371	C	0	0	100	0	0	2.86	97.14	0	0	-2.86	2.86	0	CDS	BDOCHFNC_01892	Yes	hprK	HPr_kinase/phosphorylase
CP036151.1	1955377	T	0	100	0	0	0	97.14	2.86	0	0	2.86	-2.86	0	CDS	BDOCHFNC_01892	Yes	hprK	HPr_kinase/phosphorylase
CP036151.1	1955379	A	100	0	0	0	97.14	0	0	2.86	2.86	0	0	-2.86	CDS	BDOCHFNC_01892	Yes	hprK	HPr_kinase/phosphorylase
CP036151.1	1955395	A	100	0	0	0	97.14	0	0	2.86	2.86	0	0	-2.86	CDS	BDOCHFNC_01892	Yes	hprK	HPr_kinase/phosphorylase
CP036151.1	1955428	A	0	0	0	100	0	2.86	0	97.14	0	-2.86	0	2.86	CDS	BDOCHFNC_01892	Yes	hprK	HPr_kinase/phosphorylase
CP036151.1	1955434	T	0	100	0	0	0	97.14	2.86	0	0	2.86	-2.86	0	CDS	BDOCHFNC_01892	Yes	hprK	HPr_kinase/phosphorylase
CP036151.1	1955437	G	0	0	0	100	2.86	0	0	97.14	-2.86	0	0	2.86	CDS	BDOCHFNC_01892	Yes	hprK	HPr_kinase/phosphorylase
CP036151.1	1955442	A	100	0	0	0	97.14	0	0	2.86	2.86	0	0	-2.86	CDS	BDOCHFNC_01892	Yes	hprK	HPr_kinase/phosphorylase
CP036151.1	1955443	C	0	0	100	0	0	2.86	97.14	0	0	-2.86	2.86	0	CDS	BDOCHFNC_01892	Yes	hprK	HPr_kinase/phosphorylase
CP036151.1	1955452	T	0	100	0	0	0	97.14	2.86	0	0	2.86	-2.86	0	CDS	BDOCHFNC_01892	Yes	hprK	HPr_kinase/phosphorylase
CP036151.1	1955464	T	0	100	0	0	0	97.14	2.86	0	0	2.86	-2.86	0	CDS	BDOCHFNC_01892	Yes	hprK	HPr_kinase/phosphorylase
CP036151.1	1955479	A	100	0	0	0	97.14	0	2.86	0	2.86	0	-2.86	0	CDS	BDOCHFNC_01892	Yes	hprK	HPr_kinase/phosphorylase
CP036151.1	1955488	C	0	0	100	0	0	2.86	97.14	0	0	-2.86	2.86	0	CDS	BDOCHFNC_01892	Yes	hprK	HPr_kinase/phosphorylase
CP036151.1	1955506	A	100	0	0	0	97.14	0	0	2.86	2.86	0	0	-2.86	CDS	BDOCHFNC_01892	Yes	hprK	HPr_kinase/phosphorylase
CP036151.1	1955512	C	0	0	100	0	0	0	97.14	2.86	0	0	2.86	-2.86	CDS	BDOCHFNC_01892	Yes	hprK	HPr_kinase/phosphorylase
CP036151.1	1955518	A	100	0	0	0	97.14	0	2.86	0	2.86	0	-2.86	0	CDS	BDOCHFNC_01892	Yes	hprK	HPr_kinase/phosphorylase
CP036151.1	1955545	A	100	0	0	0	97.14	2.86	0	0	2.86	-2.86	0	0	CDS	BDOCHFNC_01892	Yes	hprK	HPr_kinase/phosphorylase
CP036151.1	1955547	G	0	0	0	100	2.86	0	0	97.14	-2.86	0	0	2.86	CDS	BDOCHFNC_01892	Yes	hprK	HPr_kinase/phosphorylase
CP036151.1	1955551	A	100	0	0	0	97.14	2.86	0	0	2.86	-2.86	0	0	CDS	BDOCHFNC_01892	Yes	hprK	HPr_kinase/phosphorylase
CP036151.1	1955566	G	0	0	0	100	2.86	0	0	97.14	-2.86	0	0	2.86	CDS	BDOCHFNC_01892	Yes	hprK	HPr_kinase/phosphorylase
CP036151.1	1955575	T	0	100	0	0	2.86	97.14	0	0	-2.86	2.86	0	0	CDS	BDOCHFNC_01892	Yes	hprK	HPr_kinase/phosphorylase
CP036151.1	1955580	A	100	0	0	0	97.14	0	0	2.86	2.86	0	0	-2.86	CDS	BDOCHFNC_01892	Yes	hprK	HPr_kinase/phosphorylase
CP036151.1	1955581	T	0	100	0	0	0	97.14	2.86	0	0	2.86	-2.86	0	CDS	BDOCHFNC_01892	Yes	hprK	HPr_kinase/phosphorylase
CP036151.1	1955583	A	100	0	0	0	97.14	0	0	2.86	2.86	0	0	-2.86	CDS	BDOCHFNC_01892	Yes	hprK	HPr_kinase/phosphorylase
CP036151.1	1955584	G	100	0	0	0	97.14	0	2.86	0	2.86	0	-2.86	0	CDS	BDOCHFNC_01892	Yes	hprK	HPr_kinase/phosphorylase
CP036151.1	1955587	A	100	0	0	0	97.14	0	0	2.86	2.86	0	0	-2.86	CDS	BDOCHFNC_01892	Yes	hprK	HPr_kinase/phosphorylase
CP036151.1	1955590	A	100	0	0	0	97.14	0	2.86	0	2.86	0	-2.86	0	CDS	BDOCHFNC_01892	Yes	hprK	HPr_kinase/phosphorylase
CP036151.1	1955599	G	0	0	0	100	2.86	0	0	97.14	-2.86	0	0	2.86	CDS	BDOCHFNC_01892	Yes	hprK	HPr_kinase/phosphorylase
CP036151.1	1955602	A	100	0	0	0	97.14	0	2.86	0	2.86	0	-2.86	0	CDS	BDOCHFNC_01892	Yes	hprK	HPr_kinase/phosphorylase
CP036151.1	1955611	T	0	100	0	0	0	97.14	2.86	0	0	2.86	-2.86	0	CDS	BDOCHFNC_01892	Yes	hprK	HPr_kinase/phosphorylase
CP036151.1	1955632	T	0	100	0	0	0	97.14	0	2.86	0	2.86	0	-2.86	CDS	BDOCHFNC_01892	Yes	hprK	HPr_kinase/phosphorylase
CP036151.1	1955638	C	0	0	100	0	0	2.86	97.14	0	0	-2.86	2.86	0	CDS	BDOCHFNC_01892	Yes	hprK	HPr_kinase/phosphorylase
CP036151.1	1955653	T	0	100	0	0	0	97.14	2.86	0	0	2.86	-2.86	0	CDS	BDOCHFNC_01892	Yes	hprK	HPr_kinase/phosphorylase
CP036151.1	1955659	T	0	100	0	0	0	97.14	2.86	0	0	2.86	-2.86	0	CDS	BDOCHFNC_01892	Yes	hprK	HPr_kinase/phosphorylase
CP036151.1	1955662	T	0	100	0	0	0	97.14	2.86	0	0	2.86	-2.86	0	CDS	BDOCHFNC_01892	Yes	hprK	HPr_kinase/phosphorylase
CP036151.1	1955716	G	0	0	0	100	2.86	0	0	97.14	-2.86	0	0	2.86	CDS	BDOCHFNC_01892	Yes	hprK	HPr_kinase/phosphorylase
CP036151.1	1955815	A	100	0	0	0	97.14	0	0	2.86	2.86	0	0	-2.86	CDS	BDOCHFNC_01892	Yes	hprK	HPr_kinase/phosphorylase
CP036151.1	1955851	T	0	100	0	0	0	97.14	2.86	0	0	2.86	-2.86	0	CDS	BDOCHFNC_01892	Yes	hprK	HPr_kinase/phosphorylase
CP036151.1	1955860	A	100	0	0	0	97.14	0	0	2.86	2.86	0	0	-2.86	CDS	BDOCHFNC_01892	Yes	hprK	HPr_kinase/phosphorylase
CP036151.1	1955869	G	0	0	0	100	2.86	0	0	97.14	-2.86	0	0	2.86	CDS	BDOCHFNC_01892	Yes	hprK	HPr_kinase/phosphorylase
CP036151.1	1955887	C	0	0	100	0	0	0	97.14	2.86	0	0	2.86	-2.86	CDS	BDOCHFNC_01892	Yes	hprK	HPr_kinase/phosphorylase
CP036151.1	1955911	C	0	0	100	0	0	2.86	97.14	0	0	-2.86	2.86	0	CDS	BDOCHFNC_01892	Yes	hprK	HPr_kinase/phosphorylase
CP036151.1	1956215	C	0	0	100	0	0	2.86	97.14	0	0	-2.86	2.86	0	CDS	BDOCHFNC_01893	Yes	Unknown	hypothetical_protein
CP036151.1	1956227	G	0	0	0	100	2.86	0	0	97.14	-2.86	0	0	2.86	CDS	BDOCHFNC_01893	Yes	Unknown	hypothetical_protein
CP036151.1	1956302	T	0	100	0	0	0	97.14	0	2.86	0	2.86	0	-2.86	CDS	BDOCHFNC_01893	Yes	Unknown	hypothetical_protein
CP036151.1	1956329	A	100	0	0	0	97.14	0	0	2.86	2.86	0	0	-2.86	CDS	BDOCHFNC_01893	Yes	Unknown	hypothetical_protein
CP036151.1	1956341	C	0	0	100	0	0	2.86	97.14	0	0	-2.86	2.86	0	CDS	BDOCHFNC_01893	Yes	Unknown	hypothetical_protein
CP036151.1	1956359	A	100	0	0	0	97.14	0	0	2.86	2.86	0	0	-2.86	CDS	BDOCHFNC_01893	Yes	Unknown	hypothetical_protein
CP036151.1	1956413	T	0	100	0	0	0	97.14	2.86	0	0	2.86	-2.86	0	CDS	BDOCHFNC_01893	Yes	Unknown	hypothetical_protein
CP036151.1	1956437	T	0	100	0	0	0	97.14	2.86	0	0	2.86	-2.86	0	CDS	BDOCHFNC_01893	Yes	Unknown	hypothetical_protein
CP036151.1	1956446	T	0	100	0	0	0	97.14	2.86	0	0	2.86	-2.86	0	CDS	BDOCHFNC_01893	Yes	Unknown	hypothetical_protein
CP036151.1	1956634	G	100	0	0	0	97.14	0	0	2.86	2.86	0	0	-2.86	CDS	BDOCHFNC_01894	Yes	Unknown	hypothetical_protein
CP036151.1	1956661	C	0	0	100	0	0	2.86	97.14	0	0	-2.86	2.86	0	CDS	BDOCHFNC_01894	Yes	Unknown	hypothetical_protein
CP036151.1	1956663	G	0	0	0	100	2.86	0	0	97.14	-2.86	0	0	2.86	CDS	BDOCHFNC_01894	Yes	Unknown	hypothetical_protein
CP036151.1	1956691	C	0	0	100	0	0	0	97.14	2.86	0	0	2.86	-2.86	CDS	BDOCHFNC_01894	Yes	Unknown	hypothetical_protein
CP036151.1	1956706	G	0	0	0	100	2.86	0	0	97.14	-2.86	0	0	2.86	CDS	BDOCHFNC_01894	Yes	Unknown	hypothetical_protein
CP036151.1	1957125	T	0	100	0	0	0	97.14	2.86	0	0	2.86	-2.86	0	CDS	BDOCHFNC_01895	Yes	Unknown	hypothetical_protein
CP036151.1	1957134	C	0	0	100	0	0	2.86	97.14	0	0	-2.86	2.86	0	CDS	BDOCHFNC_01895	Yes	Unknown	hypothetical_protein
CP036151.1	1957140	T	0	100	0	0	0	97.14	2.86	0	0	2.86	-2.86	0	CDS	BDOCHFNC_01895	Yes	Unknown	hypothetical_protein
CP036151.1	1957144	C	0	0	100	0	0	2.86	97.14	0	0	-2.86	2.86	0	CDS	BDOCHFNC_01895	Yes	Unknown	hypothetical_protein
CP036151.1	1957230	G	0	0	0	100	2.86	0	0	97.14	-2.86	0	0	2.86	CDS	BDOCHFNC_01895	Yes	Unknown	hypothetical_protein
CP036151.1	1957233	A	100	0	0	0	97.14	0	0	2.86	2.86	0	0	-2.86	CDS	BDOCHFNC_01895	Yes	Unknown	hypothetical_protein
CP036151.1	1957254	A	100	0	0	0	97.14	0	0	2.86	2.86	0	0	-2.86	CDS	BDOCHFNC_01895	Yes	Unknown	hypothetical_protein
CP036151.1	1957274	C	0	0	100	0	0	2.86	97.14	0	0	-2.86	2.86	0	CDS	BDOCHFNC_01895	Yes	Unknown	hypothetical_protein
CP036151.1	1957287	G	0	0	0	100	2.86	0	0	97.14	-2.86	0	0	2.86	CDS	BDOCHFNC_01895	Yes	Unknown	hypothetical_protein
CP036151.1	1957299	T	0	100	0	0	0	97.14	2.86	0	0	2.86	-2.86	0	CDS	BDOCHFNC_01895	Yes	Unknown	hypothetical_protein
CP036151.1	1957371	C	0	0	100	0	0	2.86	97.14	0	0	-2.86	2.86	0	CDS	BDOCHFNC_01895	Yes	Unknown	hypothetical_protein
CP036151.1	1957394	C	0	0	100	0	0	0	97.14	2.86	0	0	2.86	-2.86	CDS	BDOCHFNC_01895	Yes	Unknown	hypothetical_protein
CP036151.1	1957398	C	0	0	100	0	0	0	97.14	2.86	0	0	2.86	-2.86	CDS	BDOCHFNC_01895	Yes	Unknown	hypothetical_protein
CP036151.1	1957419	A	100	0	0	0	97.14	0	0	2.86	2.86	0	0	-2.86	CDS	BDOCHFNC_01895	Yes	Unknown	hypothetical_protein
CP036151.1	1957431	G	0	0	0	100	0	2.86	0	97.14	0	-2.86	0	2.86	CDS	BDOCHFNC_01895	Yes	Unknown	hypothetical_protein
CP036151.1	1957517	C	0	0	100	0	0	2.86	97.14	0	0	-2.86	2.86	0	CDS	BDOCHFNC_01895	Yes	Unknown	hypothetical_protein
CP036151.1	1957530	A	100	0	0	0	97.14	0	2.86	0	2.86	0	-2.86	0	CDS	BDOCHFNC_01895	Yes	Unknown	hypothetical_protein
CP036151.1	1957572	T	0	100	0	0	0	97.14	2.86	0	0	2.86	-2.86	0	CDS	BDOCHFNC_01895	Yes	Unknown	hypothetical_protein
CP036151.1	1957602	A	100	0	0	0	97.14	0	0	2.86	2.86	0	0	-2.86	CDS	BDOCHFNC_01895	Yes	Unknown	hypothetical_protein
CP036151.1	1957611	G	0	0	0	100	2.86	0	0	97.14	-2.86	0	0	2.86	CDS	BDOCHFNC_01895	Yes	Unknown	hypothetical_protein
CP036151.1	1957632	T	0	100	0	0	0	97.14	2.86	0	0	2.86	-2.86	0	CDS	BDOCHFNC_01895	Yes	Unknown	hypothetical_protein
CP036151.1	1957662	T	0	100	0	0	0	97.14	2.86	0	0	2.86	-2.86	0	CDS	BDOCHFNC_01895	Yes	Unknown	hypothetical_protein
CP036151.1	1957698	A	100	0	0	0	97.14	0	0	2.86	2.86	0	0	-2.86	CDS	BDOCHFNC_01895	Yes	Unknown	hypothetical_protein
CP036151.1	1957704	A	100	0	0	0	97.14	0	0	2.86	2.86	0	0	-2.86	CDS	BDOCHFNC_01895	Yes	Unknown	hypothetical_protein
CP036151.1	1957770	A	100	0	0	0	97.14	0	0	2.86	2.86	0	0	-2.86	CDS	BDOCHFNC_01895	Yes	Unknown	hypothetical_protein
CP036151.1	1957776	A	100	0	0	0	97.14	0	2.86	0	2.86	0	-2.86	0	CDS	BDOCHFNC_01895	Yes	Unknown	hypothetical_protein
CP036151.1	1957788	G	0	0	0	100	2.86	0	0	97.14	-2.86	0	0	2.86	CDS	BDOCHFNC_01895	Yes	Unknown	hypothetical_protein
CP036151.1	1957790	T	0	100	0	0	0	97.14	2.86	0	0	2.86	-2.86	0	CDS	BDOCHFNC_01895	Yes	Unknown	hypothetical_protein
CP036151.1	1957791	G	0	0	0	100	2.86	0	0	97.14	-2.86	0	0	2.86	CDS	BDOCHFNC_01895	Yes	Unknown	hypothetical_protein
CP036151.1	1957866	G	0	0	0	100	2.86	0	0	97.14	-2.86	0	0	2.86	CDS	BDOCHFNC_01895	Yes	Unknown	hypothetical_protein
CP036151.1	1957875	A	100	0	0	0	97.14	0	0	2.86	2.86	0	0	-2.86	CDS	BDOCHFNC_01895	Yes	Unknown	hypothetical_protein
CP036151.1	1957878	C	0	0	100	0	0	2.86	97.14	0	0	-2.86	2.86	0	CDS	BDOCHFNC_01895	Yes	Unknown	hypothetical_protein
CP036151.1	1957899	C	0	0	100	0	0	2.86	97.14	0	0	-2.86	2.86	0	CDS	BDOCHFNC_01895	Yes	Unknown	hypothetical_protein
CP036151.1	1957908	A	100	0	0	0	97.14	0	0	2.86	2.86	0	0	-2.86	CDS	BDOCHFNC_01895	Yes	Unknown	hypothetical_protein
CP036151.1	1957938	G	0	0	0	100	2.86	0	0	97.14	-2.86	0	0	2.86	CDS	BDOCHFNC_01895	Yes	Unknown	hypothetical_protein
CP036151.1	1957944	C	0	0	100	0	0	2.86	97.14	0	0	-2.86	2.86	0	CDS	BDOCHFNC_01895	Yes	Unknown	hypothetical_protein
CP036151.1	1958034	T	0	100	0	0	0	97.14	2.86	0	0	2.86	-2.86	0	CDS	BDOCHFNC_01895	Yes	Unknown	hypothetical_protein
CP036151.1	1958043	T	0	100	0	0	0	97.14	2.86	0	0	2.86	-2.86	0	CDS	BDOCHFNC_01895	Yes	Unknown	hypothetical_protein
CP036151.1	1958082	A	100	0	0	0	97.14	0	2.86	0	2.86	0	-2.86	0	CDS	BDOCHFNC_01895	Yes	Unknown	hypothetical_protein
CP036151.1	1958088	C	0	0	100	0	0	2.86	97.14	0	0	-2.86	2.86	0	CDS	BDOCHFNC_01895	Yes	Unknown	hypothetical_protein
CP036151.1	1958118	A	100	0	0	0	97.14	0	0	2.86	2.86	0	0	-2.86	CDS	BDOCHFNC_01895	Yes	Unknown	hypothetical_protein
CP036151.1	1958142	T	0	100	0	0	0	97.14	2.86	0	0	2.86	-2.86	0	CDS	BDOCHFNC_01895	Yes	Unknown	hypothetical_protein
CP036151.1	1958144	A	100	0	0	0	97.14	0	0	2.86	2.86	0	0	-2.86	CDS	BDOCHFNC_01895	Yes	Unknown	hypothetical_protein
CP036151.1	1958145	T	0	100	0	0	0	97.14	2.86	0	0	2.86	-2.86	0	CDS	BDOCHFNC_01895	Yes	Unknown	hypothetical_protein
CP036151.1	1958163	C	0	0	100	0	0	2.86	97.14	0	0	-2.86	2.86	0	CDS	BDOCHFNC_01895	Yes	Unknown	hypothetical_protein
CP036151.1	1958175	A	100	0	0	0	97.14	0	0	2.86	2.86	0	0	-2.86	CDS	BDOCHFNC_01895	Yes	Unknown	hypothetical_protein
CP036151.1	1958176	C	0	0	100	0	0	0	97.14	2.86	0	0	2.86	-2.86	CDS	BDOCHFNC_01895	Yes	Unknown	hypothetical_protein
CP036151.1	1958178	A	100	0	0	0	97.14	2.86	0	0	2.86	-2.86	0	0	CDS	BDOCHFNC_01895	Yes	Unknown	hypothetical_protein
CP036151.1	1958187	C	0	100	0	0	0	97.14	2.86	0	0	2.86	-2.86	0	CDS	BDOCHFNC_01895	Yes	Unknown	hypothetical_protein
CP036151.1	1958211	C	0	0	100	0	0	2.86	97.14	0	0	-2.86	2.86	0	CDS	BDOCHFNC_01895	Yes	Unknown	hypothetical_protein
CP036151.1	1958295	G	0	0	0	100	2.86	0	0	97.14	-2.86	0	0	2.86	CDS	BDOCHFNC_01895	Yes	Unknown	hypothetical_protein
CP036151.1	1958334	A	100	0	0	0	97.14	0	0	2.86	2.86	0	0	-2.86	CDS	BDOCHFNC_01895	Yes	Unknown	hypothetical_protein
CP036151.1	1958416	C	0	0	100	0	0	2.86	97.14	0	0	-2.86	2.86	0	CDS	BDOCHFNC_01895	Yes	Unknown	hypothetical_protein
CP036151.1	1958421	C	0	0	100	0	0	2.86	97.14	0	0	-2.86	2.86	0	CDS	BDOCHFNC_01895	Yes	Unknown	hypothetical_protein
CP036151.1	1958447	C	0	0	100	0	0	2.86	97.14	0	0	-2.86	2.86	0	CDS	BDOCHFNC_01895	Yes	Unknown	hypothetical_protein
CP036151.1	1958454	G	0	0	0	100	2.86	0	0	97.14	-2.86	0	0	2.86	CDS	BDOCHFNC_01895	Yes	Unknown	hypothetical_protein
CP036151.1	1958468	T	0	100	0	0	0	97.14	2.86	0	0	2.86	-2.86	0	CDS	BDOCHFNC_01895	Yes	Unknown	hypothetical_protein
CP036151.1	1958541	C	0	0	100	0	0	2.86	97.14	0	0	-2.86	2.86	0	CDS	BDOCHFNC_01895	Yes	Unknown	hypothetical_protein
CP036151.1	1958619	A	100	0	0	0	97.14	0	0	2.86	2.86	0	0	-2.86	CDS	BDOCHFNC_01895	Yes	Unknown	hypothetical_protein
CP036151.1	1961539	A	100	0	0	0	97.14	0	0	2.86	2.86	0	0	-2.86	CDS	BDOCHFNC_01899	Yes	pstB3_1	Phosphate_import_ATP-binding_protein_PstB_3
CP036151.1	1961686	A	100	0	0	0	97.14	0	0	2.86	2.86	0	0	-2.86	CDS	BDOCHFNC_01899	Yes	pstB3_1	Phosphate_import_ATP-binding_protein_PstB_3
CP036151.1	1961692	C	0	0	100	0	0	2.86	97.14	0	0	-2.86	2.86	0	CDS	BDOCHFNC_01899	Yes	pstB3_1	Phosphate_import_ATP-binding_protein_PstB_3
CP036151.1	1961707	A	100	0	0	0	97.14	0	0	2.86	2.86	0	0	-2.86	CDS	BDOCHFNC_01899	Yes	pstB3_1	Phosphate_import_ATP-binding_protein_PstB_3
CP036151.1	1961725	C	0	0	100	0	0	0	97.14	2.86	0	0	2.86	-2.86	CDS	BDOCHFNC_01899	Yes	pstB3_1	Phosphate_import_ATP-binding_protein_PstB_3
CP036151.1	1961731	A	100	0	0	0	97.14	0	2.86	0	2.86	0	-2.86	0	CDS	BDOCHFNC_01899	Yes	pstB3_1	Phosphate_import_ATP-binding_protein_PstB_3
CP036151.1	1961785	T	0	100	0	0	0	97.14	2.86	0	0	2.86	-2.86	0	CDS	BDOCHFNC_01899	Yes	pstB3_1	Phosphate_import_ATP-binding_protein_PstB_3
CP036151.1	1961788	A	100	0	0	0	97.14	0	0	2.86	2.86	0	0	-2.86	CDS	BDOCHFNC_01899	Yes	pstB3_1	Phosphate_import_ATP-binding_protein_PstB_3
CP036151.1	1961802	A	100	0	0	0	97.14	0	0	2.86	2.86	0	0	-2.86	CDS	BDOCHFNC_01899	Yes	pstB3_1	Phosphate_import_ATP-binding_protein_PstB_3
CP036151.1	1961806	G	0	0	0	100	2.86	0	0	97.14	-2.86	0	0	2.86	CDS	BDOCHFNC_01899	Yes	pstB3_1	Phosphate_import_ATP-binding_protein_PstB_3
CP036151.1	1961818	A	100	0	0	0	97.14	0	2.86	0	2.86	0	-2.86	0	CDS	BDOCHFNC_01899	Yes	pstB3_1	Phosphate_import_ATP-binding_protein_PstB_3
CP036151.1	1961827	A	100	0	0	0	97.14	0	0	2.86	2.86	0	0	-2.86	CDS	BDOCHFNC_01899	Yes	pstB3_1	Phosphate_import_ATP-binding_protein_PstB_3
CP036151.1	1961842	G	0	0	0	100	2.86	0	0	97.14	-2.86	0	0	2.86	CDS	BDOCHFNC_01899	Yes	pstB3_1	Phosphate_import_ATP-binding_protein_PstB_3
CP036151.1	1961851	A	100	0	0	0	97.14	0	2.86	0	2.86	0	-2.86	0	CDS	BDOCHFNC_01899	Yes	pstB3_1	Phosphate_import_ATP-binding_protein_PstB_3
CP036151.1	1961884	C	0	0	100	0	2.86	0	97.14	0	-2.86	0	2.86	0	CDS	BDOCHFNC_01899	Yes	pstB3_1	Phosphate_import_ATP-binding_protein_PstB_3
CP036151.1	1961893	T	0	100	0	0	0	97.14	2.86	0	0	2.86	-2.86	0	CDS	BDOCHFNC_01899	Yes	pstB3_1	Phosphate_import_ATP-binding_protein_PstB_3
CP036151.1	1961920	G	0	0	0	100	2.86	0	0	97.14	-2.86	0	0	2.86	CDS	BDOCHFNC_01899	Yes	pstB3_1	Phosphate_import_ATP-binding_protein_PstB_3
CP036151.1	1961938	G	0	0	0	100	2.86	0	0	97.14	-2.86	0	0	2.86	CDS	BDOCHFNC_01899	Yes	pstB3_1	Phosphate_import_ATP-binding_protein_PstB_3
CP036151.1	1961947	C	0	0	100	0	0	2.86	97.14	0	0	-2.86	2.86	0	CDS	BDOCHFNC_01899	Yes	pstB3_1	Phosphate_import_ATP-binding_protein_PstB_3
CP036151.1	1961953	T	0	100	0	0	0	97.14	2.86	0	0	2.86	-2.86	0	CDS	BDOCHFNC_01899	Yes	pstB3_1	Phosphate_import_ATP-binding_protein_PstB_3
CP036151.1	1961995	T	0	100	0	0	0	97.14	2.86	0	0	2.86	-2.86	0	CDS	BDOCHFNC_01899	Yes	pstB3_1	Phosphate_import_ATP-binding_protein_PstB_3
CP036151.1	1962049	C	0	0	100	0	0	2.86	97.14	0	0	-2.86	2.86	0	CDS	BDOCHFNC_01899	Yes	pstB3_1	Phosphate_import_ATP-binding_protein_PstB_3
CP036151.1	1962058	G	0	0	0	100	2.86	0	0	97.14	-2.86	0	0	2.86	CDS	BDOCHFNC_01899	Yes	pstB3_1	Phosphate_import_ATP-binding_protein_PstB_3
CP036151.1	1962061	A	100	0	0	0	97.14	0	0	2.86	2.86	0	0	-2.86	CDS	BDOCHFNC_01899	Yes	pstB3_1	Phosphate_import_ATP-binding_protein_PstB_3
CP036151.1	1962067	C	0	0	100	0	0	2.86	97.14	0	0	-2.86	2.86	0	CDS	BDOCHFNC_01899	Yes	pstB3_1	Phosphate_import_ATP-binding_protein_PstB_3
CP036151.1	1962070	G	0	0	0	100	2.86	0	0	97.14	-2.86	0	0	2.86	CDS	BDOCHFNC_01899	Yes	pstB3_1	Phosphate_import_ATP-binding_protein_PstB_3
CP036151.1	1962076	A	100	0	0	0	97.14	0	2.86	0	2.86	0	-2.86	0	CDS	BDOCHFNC_01899	Yes	pstB3_1	Phosphate_import_ATP-binding_protein_PstB_3
CP036151.1	1962082	C	0	0	100	0	0	2.86	97.14	0	0	-2.86	2.86	0	CDS	BDOCHFNC_01899	Yes	pstB3_1	Phosphate_import_ATP-binding_protein_PstB_3
CP036151.1	1962088	A	100	0	0	0	97.14	0	0	2.86	2.86	0	0	-2.86	CDS	BDOCHFNC_01899	Yes	pstB3_1	Phosphate_import_ATP-binding_protein_PstB_3
CP036151.1	1962091	G	0	0	0	100	2.86	0	0	97.14	-2.86	0	0	2.86	CDS	BDOCHFNC_01899	Yes	pstB3_1	Phosphate_import_ATP-binding_protein_PstB_3
CP036151.1	1962097	C	0	100	0	0	0	97.14	2.86	0	0	2.86	-2.86	0	CDS	BDOCHFNC_01899	Yes	pstB3_1	Phosphate_import_ATP-binding_protein_PstB_3
CP036151.1	1962124	A	100	0	0	0	97.14	2.86	0	0	2.86	-2.86	0	0	CDS	BDOCHFNC_01899	Yes	pstB3_1	Phosphate_import_ATP-binding_protein_PstB_3
CP036151.1	1962133	C	0	0	100	0	2.86	0	97.14	0	-2.86	0	2.86	0	CDS	BDOCHFNC_01899	Yes	pstB3_1	Phosphate_import_ATP-binding_protein_PstB_3
CP036151.1	1962145	A	0	0	0	100	2.86	0	0	97.14	-2.86	0	0	2.86	CDS	BDOCHFNC_01899	Yes	pstB3_1	Phosphate_import_ATP-binding_protein_PstB_3
CP036151.1	1962154	G	0	0	0	100	2.86	0	0	97.14	-2.86	0	0	2.86	CDS	BDOCHFNC_01899	Yes	pstB3_1	Phosphate_import_ATP-binding_protein_PstB_3
CP036151.1	1962157	C	0	0	100	0	0	2.86	97.14	0	0	-2.86	2.86	0	CDS	BDOCHFNC_01899	Yes	pstB3_1	Phosphate_import_ATP-binding_protein_PstB_3
CP036151.1	1962160	T	0	100	0	0	0	97.14	2.86	0	0	2.86	-2.86	0	CDS	BDOCHFNC_01899	Yes	pstB3_1	Phosphate_import_ATP-binding_protein_PstB_3
CP036151.1	1962336	G	100	0	0	0	97.14	0	0	2.86	2.86	0	0	-2.86	CDS	BDOCHFNC_01900	Yes	pstB3_2	Phosphate_import_ATP-binding_protein_PstB_3
CP036151.1	1962382	G	0	0	0	100	2.86	0	0	97.14	-2.86	0	0	2.86	CDS	BDOCHFNC_01900	Yes	pstB3_2	Phosphate_import_ATP-binding_protein_PstB_3
CP036151.1	1962397	G	0	0	0	100	2.86	0	0	97.14	-2.86	0	0	2.86	CDS	BDOCHFNC_01900	Yes	pstB3_2	Phosphate_import_ATP-binding_protein_PstB_3
CP036151.1	1962406	A	100	0	0	0	97.14	0	0	2.86	2.86	0	0	-2.86	CDS	BDOCHFNC_01900	Yes	pstB3_2	Phosphate_import_ATP-binding_protein_PstB_3
CP036151.1	1962460	G	0	0	0	100	2.86	0	0	97.14	-2.86	0	0	2.86	CDS	BDOCHFNC_01900	Yes	pstB3_2	Phosphate_import_ATP-binding_protein_PstB_3
CP036151.1	1962466	A	100	0	0	0	97.14	0	0	2.86	2.86	0	0	-2.86	CDS	BDOCHFNC_01900	Yes	pstB3_2	Phosphate_import_ATP-binding_protein_PstB_3
CP036151.1	1962984	G	0	0	0	100	2.86	0	0	97.14	-2.86	0	0	2.86	CDS	BDOCHFNC_01900	Yes	pstB3_2	Phosphate_import_ATP-binding_protein_PstB_3
CP036151.1	1962988	T	0	100	0	0	2.86	97.14	0	0	-2.86	2.86	0	0	CDS	BDOCHFNC_01900	Yes	pstB3_2	Phosphate_import_ATP-binding_protein_PstB_3
CP036151.1	1962994	T	0	100	0	0	0	97.14	2.86	0	0	2.86	-2.86	0	CDS	BDOCHFNC_01900	Yes	pstB3_2	Phosphate_import_ATP-binding_protein_PstB_3
CP036151.1	1962997	C	0	0	100	0	2.86	0	97.14	0	-2.86	0	2.86	0	CDS	BDOCHFNC_01900	Yes	pstB3_2	Phosphate_import_ATP-binding_protein_PstB_3
CP036151.1	1963012	G	0	0	0	100	2.86	0	0	97.14	-2.86	0	0	2.86	CDS	BDOCHFNC_01900	Yes	pstB3_2	Phosphate_import_ATP-binding_protein_PstB_3
CP036151.1	1963033	G	0	0	0	100	2.86	0	0	97.14	-2.86	0	0	2.86	CDS	BDOCHFNC_01900	Yes	pstB3_2	Phosphate_import_ATP-binding_protein_PstB_3
CP036151.1	1963314	C	0	0	100	0	0	2.86	97.14	0	0	-2.86	2.86	0	CDS	BDOCHFNC_01901	Yes	Unknown	hypothetical_protein
CP036151.1	1963320	G	0	0	0	100	2.86	0	0	97.14	-2.86	0	0	2.86	CDS	BDOCHFNC_01901	Yes	Unknown	hypothetical_protein
CP036151.1	1963329	A	100	0	0	0	97.14	0	0	2.86	2.86	0	0	-2.86	CDS	BDOCHFNC_01901	Yes	Unknown	hypothetical_protein
CP036151.1	1963332	T	0	100	0	0	2.86	97.14	0	0	-2.86	2.86	0	0	CDS	BDOCHFNC_01901	Yes	Unknown	hypothetical_protein
CP036151.1	1963353	A	100	0	0	0	97.14	2.86	0	0	2.86	-2.86	0	0	CDS	BDOCHFNC_01901	Yes	Unknown	hypothetical_protein
CP036151.1	1963380	C	0	0	100	0	0	2.86	97.14	0	0	-2.86	2.86	0	CDS	BDOCHFNC_01901	Yes	Unknown	hypothetical_protein
CP036151.1	1963401	C	0	0	100	0	2.86	0	97.14	0	-2.86	0	2.86	0	CDS	BDOCHFNC_01901	Yes	Unknown	hypothetical_protein
CP036151.1	1963440	A	0	0	0	100	0	0	2.86	97.14	0	0	-2.86	2.86	CDS	BDOCHFNC_01901	Yes	Unknown	hypothetical_protein
CP036151.1	1963449	T	0	100	0	0	2.86	97.14	0	0	-2.86	2.86	0	0	CDS	BDOCHFNC_01901	Yes	Unknown	hypothetical_protein
CP036151.1	1963620	T	0	0	100	0	2.86	0	97.14	0	-2.86	0	2.86	0	CDS	BDOCHFNC_01901	Yes	Unknown	hypothetical_protein
CP036151.1	1964084	T	0	100	0	0	0	97.14	2.86	0	0	2.86	-2.86	0	CDS	BDOCHFNC_01902	Yes	Unknown	hypothetical_protein
CP036151.1	1964120	T	100	0	0	0	97.14	2.86	0	0	2.86	-2.86	0	0	CDS	BDOCHFNC_01902	Yes	Unknown	hypothetical_protein
CP036151.1	1964132	C	0	0	100	0	0	2.86	97.14	0	0	-2.86	2.86	0	CDS	BDOCHFNC_01902	Yes	Unknown	hypothetical_protein
CP036151.1	1964138	T	0	100	0	0	0	97.14	2.86	0	0	2.86	-2.86	0	CDS	BDOCHFNC_01902	Yes	Unknown	hypothetical_protein
CP036151.1	1964147	G	0	0	0	100	2.86	0	0	97.14	-2.86	0	0	2.86	CDS	BDOCHFNC_01902	Yes	Unknown	hypothetical_protein
CP036151.1	1964150	G	0	0	0	100	2.86	0	0	97.14	-2.86	0	0	2.86	CDS	BDOCHFNC_01902	Yes	Unknown	hypothetical_protein
CP036151.1	1964174	A	100	0	0	0	97.14	0	0	2.86	2.86	0	0	-2.86	CDS	BDOCHFNC_01902	Yes	Unknown	hypothetical_protein
CP036151.1	1964216	C	0	0	100	0	0	2.86	97.14	0	0	-2.86	2.86	0	CDS	BDOCHFNC_01902	Yes	Unknown	hypothetical_protein
CP036151.1	1964225	G	0	0	0	100	0	2.86	0	97.14	0	-2.86	0	2.86	CDS	BDOCHFNC_01902	Yes	Unknown	hypothetical_protein
CP036151.1	1964234	T	0	100	0	0	0	97.14	2.86	0	0	2.86	-2.86	0	CDS	BDOCHFNC_01902	Yes	Unknown	hypothetical_protein
CP036151.1	1964240	G	0	0	0	100	0	0	2.86	97.14	0	0	-2.86	2.86	CDS	BDOCHFNC_01902	Yes	Unknown	hypothetical_protein
CP036151.1	1964273	A	100	0	0	0	97.14	2.86	0	0	2.86	-2.86	0	0	CDS	BDOCHFNC_01902	Yes	Unknown	hypothetical_protein
CP036151.1	1964300	C	0	0	100	0	0	2.86	97.14	0	0	-2.86	2.86	0	CDS	BDOCHFNC_01902	Yes	Unknown	hypothetical_protein
CP036151.1	1964303	T	0	100	0	0	0	97.14	2.86	0	0	2.86	-2.86	0	CDS	BDOCHFNC_01902	Yes	Unknown	hypothetical_protein
CP036151.1	1964324	A	100	0	0	0	97.14	0	2.86	0	2.86	0	-2.86	0	CDS	BDOCHFNC_01902	Yes	Unknown	hypothetical_protein
CP036151.1	1964348	C	0	0	100	0	0	2.86	97.14	0	0	-2.86	2.86	0	CDS	BDOCHFNC_01902	Yes	Unknown	hypothetical_protein
CP036151.1	1964396	T	100	0	0	0	97.14	2.86	0	0	2.86	-2.86	0	0	CDS	BDOCHFNC_01902	Yes	Unknown	hypothetical_protein
CP036151.1	1964600	C	0	0	100	0	0	2.86	97.14	0	0	-2.86	2.86	0	CDS	BDOCHFNC_01902	Yes	Unknown	hypothetical_protein
CP036151.1	1964633	T	0	100	0	0	0	97.14	0	2.86	0	2.86	0	-2.86	CDS	BDOCHFNC_01902	Yes	Unknown	hypothetical_protein
CP036151.1	1964651	G	0	0	0	100	0	2.86	0	97.14	0	-2.86	0	2.86	CDS	BDOCHFNC_01902	Yes	Unknown	hypothetical_protein
CP036151.1	1964738	T	0	100	0	0	0	97.14	0	2.86	0	2.86	0	-2.86	CDS	BDOCHFNC_01902	Yes	Unknown	hypothetical_protein
CP036151.1	1964786	T	0	100	0	0	0	97.14	2.86	0	0	2.86	-2.86	0	CDS	BDOCHFNC_01902	Yes	Unknown	hypothetical_protein
CP036151.1	1964795	G	0	0	0	100	2.86	0	0	97.14	-2.86	0	0	2.86	CDS	BDOCHFNC_01902	Yes	Unknown	hypothetical_protein
CP036151.1	1964807	A	100	0	0	0	97.14	0	0	2.86	2.86	0	0	-2.86	CDS	BDOCHFNC_01902	Yes	Unknown	hypothetical_protein
CP036151.1	1964993	G	0	0	0	100	2.86	0	0	97.14	-2.86	0	0	2.86	CDS	BDOCHFNC_01903	Yes	pstS1_2	Phosphate-binding_protein_PstS_1
CP036151.1	1964994	A	99.49	0	0.51	0	100	0	0	0	-0.51	0	0.51	0	CDS	BDOCHFNC_01903	Yes	pstS1_2	Phosphate-binding_protein_PstS_1
CP036151.1	1964996	A	100	0	0	0	97.14	0	0	2.86	2.86	0	0	-2.86	CDS	BDOCHFNC_01903	Yes	pstS1_2	Phosphate-binding_protein_PstS_1
CP036151.1	1965017	G	0	0	0	100	2.86	0	0	97.14	-2.86	0	0	2.86	CDS	BDOCHFNC_01903	Yes	pstS1_2	Phosphate-binding_protein_PstS_1
CP036151.1	1965029	A	100	0	0	0	97.14	2.86	0	0	2.86	-2.86	0	0	CDS	BDOCHFNC_01903	Yes	pstS1_2	Phosphate-binding_protein_PstS_1
CP036151.1	1965044	A	100	0	0	0	97.14	0	0	2.86	2.86	0	0	-2.86	CDS	BDOCHFNC_01903	Yes	pstS1_2	Phosphate-binding_protein_PstS_1
CP036151.1	1965050	T	0	100	0	0	0	97.14	2.86	0	0	2.86	-2.86	0	CDS	BDOCHFNC_01903	Yes	pstS1_2	Phosphate-binding_protein_PstS_1
CP036151.1	1965056	A	100	0	0	0	97.14	0	0	2.86	2.86	0	0	-2.86	CDS	BDOCHFNC_01903	Yes	pstS1_2	Phosphate-binding_protein_PstS_1
CP036151.1	1965059	G	0	0	0	100	2.86	0	0	97.14	-2.86	0	0	2.86	CDS	BDOCHFNC_01903	Yes	pstS1_2	Phosphate-binding_protein_PstS_1
CP036151.1	1965062	G	0	0	0	100	2.86	0	0	97.14	-2.86	0	0	2.86	CDS	BDOCHFNC_01903	Yes	pstS1_2	Phosphate-binding_protein_PstS_1
CP036151.1	1965125	A	100	0	0	0	97.14	0	0	2.86	2.86	0	0	-2.86	CDS	BDOCHFNC_01903	Yes	pstS1_2	Phosphate-binding_protein_PstS_1
CP036151.1	1965191	C	0	0	100	0	0	2.86	97.14	0	0	-2.86	2.86	0	CDS	BDOCHFNC_01903	Yes	pstS1_2	Phosphate-binding_protein_PstS_1
CP036151.1	1965197	T	0	100	0	0	0	97.14	2.86	0	0	2.86	-2.86	0	CDS	BDOCHFNC_01903	Yes	pstS1_2	Phosphate-binding_protein_PstS_1
CP036151.1	1965209	A	100	0	0	0	97.14	0	0	2.86	2.86	0	0	-2.86	CDS	BDOCHFNC_01903	Yes	pstS1_2	Phosphate-binding_protein_PstS_1
CP036151.1	1965221	T	0	100	0	0	0	97.14	2.86	0	0	2.86	-2.86	0	CDS	BDOCHFNC_01903	Yes	pstS1_2	Phosphate-binding_protein_PstS_1
CP036151.1	1965236	A	100	0	0	0	97.14	0	0	2.86	2.86	0	0	-2.86	CDS	BDOCHFNC_01903	Yes	pstS1_2	Phosphate-binding_protein_PstS_1
CP036151.1	1965263	A	100	0	0	0	97.14	2.86	0	0	2.86	-2.86	0	0	CDS	BDOCHFNC_01903	Yes	pstS1_2	Phosphate-binding_protein_PstS_1
CP036151.1	1965275	G	0	0	0	100	0	0	2.86	97.14	0	0	-2.86	2.86	CDS	BDOCHFNC_01903	Yes	pstS1_2	Phosphate-binding_protein_PstS_1
CP036151.1	1965284	C	0	0	100	0	0	2.86	97.14	0	0	-2.86	2.86	0	CDS	BDOCHFNC_01903	Yes	pstS1_2	Phosphate-binding_protein_PstS_1
CP036151.1	1965362	G	0	0	0	100	2.86	0	0	97.14	-2.86	0	0	2.86	CDS	BDOCHFNC_01903	Yes	pstS1_2	Phosphate-binding_protein_PstS_1
CP036151.1	1965371	T	0	100	0	0	0	97.14	2.86	0	0	2.86	-2.86	0	CDS	BDOCHFNC_01903	Yes	pstS1_2	Phosphate-binding_protein_PstS_1
CP036151.1	1965383	A	100	0	0	0	97.14	2.86	0	0	2.86	-2.86	0	0	CDS	BDOCHFNC_01903	Yes	pstS1_2	Phosphate-binding_protein_PstS_1
CP036151.1	1965386	A	0	0	0	100	2.86	0	0	97.14	-2.86	0	0	2.86	CDS	BDOCHFNC_01903	Yes	pstS1_2	Phosphate-binding_protein_PstS_1
CP036151.1	1965416	T	0	100	0	0	0	97.14	2.86	0	0	2.86	-2.86	0	CDS	BDOCHFNC_01903	Yes	pstS1_2	Phosphate-binding_protein_PstS_1
CP036151.1	1965449	T	0	100	0	0	0	97.14	2.86	0	0	2.86	-2.86	0	CDS	BDOCHFNC_01903	Yes	pstS1_2	Phosphate-binding_protein_PstS_1
CP036151.1	1965457	G	0	0	0	100	2.86	0	0	97.14	-2.86	0	0	2.86	CDS	BDOCHFNC_01903	Yes	pstS1_2	Phosphate-binding_protein_PstS_1
CP036151.1	1965482	G	0	0	0	100	2.86	0	0	97.14	-2.86	0	0	2.86	CDS	BDOCHFNC_01903	Yes	pstS1_2	Phosphate-binding_protein_PstS_1
CP036151.1	1965521	C	0	0	100	0	0	2.86	97.14	0	0	-2.86	2.86	0	CDS	BDOCHFNC_01903	Yes	pstS1_2	Phosphate-binding_protein_PstS_1
CP036151.1	1965554	T	0	100	0	0	0	97.14	2.86	0	0	2.86	-2.86	0	CDS	BDOCHFNC_01903	Yes	pstS1_2	Phosphate-binding_protein_PstS_1
CP036151.1	1965557	G	0	0	0	100	2.86	0	0	97.14	-2.86	0	0	2.86	CDS	BDOCHFNC_01903	Yes	pstS1_2	Phosphate-binding_protein_PstS_1
CP036151.1	1965563	G	0	0	0	100	2.86	0	0	97.14	-2.86	0	0	2.86	CDS	BDOCHFNC_01903	Yes	pstS1_2	Phosphate-binding_protein_PstS_1
CP036151.1	1965569	C	0	0	100	0	0	2.86	97.14	0	0	-2.86	2.86	0	CDS	BDOCHFNC_01903	Yes	pstS1_2	Phosphate-binding_protein_PstS_1
CP036151.1	1965584	A	100	0	0	0	97.14	0	0	2.86	2.86	0	0	-2.86	CDS	BDOCHFNC_01903	Yes	pstS1_2	Phosphate-binding_protein_PstS_1
CP036151.1	1965596	G	0	0	0	100	2.86	0	0	97.14	-2.86	0	0	2.86	CDS	BDOCHFNC_01903	Yes	pstS1_2	Phosphate-binding_protein_PstS_1
CP036151.1	1965605	G	0	0	0	100	2.86	0	0	97.14	-2.86	0	0	2.86	CDS	BDOCHFNC_01903	Yes	pstS1_2	Phosphate-binding_protein_PstS_1
CP036151.1	1965635	A	100	0	0	0	97.14	0	2.86	0	2.86	0	-2.86	0	CDS	BDOCHFNC_01903	Yes	pstS1_2	Phosphate-binding_protein_PstS_1
CP036151.1	1965688	T	0	100	0	0	0	97.14	2.86	0	0	2.86	-2.86	0	CDS	BDOCHFNC_01903	Yes	pstS1_2	Phosphate-binding_protein_PstS_1
CP036151.1	1965695	A	100	0	0	0	97.14	0	0	2.86	2.86	0	0	-2.86	CDS	BDOCHFNC_01903	Yes	pstS1_2	Phosphate-binding_protein_PstS_1
CP036151.1	1968727	C	0	0	100	0	0	2.86	97.14	0	0	-2.86	2.86	0	CDS	BDOCHFNC_01906	Yes	ftsE	Cell_division_ATP-binding_protein_FtsE
CP036151.1	1968775	A	100	0	0	0	97.14	2.86	0	0	2.86	-2.86	0	0	CDS	BDOCHFNC_01906	Yes	ftsE	Cell_division_ATP-binding_protein_FtsE
CP036151.1	1968784	G	0	0	0	100	0	2.86	0	97.14	0	-2.86	0	2.86	CDS	BDOCHFNC_01906	Yes	ftsE	Cell_division_ATP-binding_protein_FtsE
CP036151.1	1968804	A	100	0	0	0	97.14	0	0	2.86	2.86	0	0	-2.86	CDS	BDOCHFNC_01906	Yes	ftsE	Cell_division_ATP-binding_protein_FtsE
CP036151.1	1968816	C	0	0.51	99.49	0	0	0	100	0	0	0.51	-0.51	0	CDS	BDOCHFNC_01906	Yes	ftsE	Cell_division_ATP-binding_protein_FtsE
CP036151.1	1968829	T	0	100	0	0	0	97.14	2.86	0	0	2.86	-2.86	0	CDS	BDOCHFNC_01906	Yes	ftsE	Cell_division_ATP-binding_protein_FtsE
CP036151.1	1968835	C	0	0	100	0	0	2.86	97.14	0	0	-2.86	2.86	0	CDS	BDOCHFNC_01906	Yes	ftsE	Cell_division_ATP-binding_protein_FtsE
CP036151.1	1968841	T	0	100	0	0	0	97.14	2.86	0	0	2.86	-2.86	0	CDS	BDOCHFNC_01906	Yes	ftsE	Cell_division_ATP-binding_protein_FtsE
CP036151.1	1968874	C	0	0	100	0	0	2.86	97.14	0	0	-2.86	2.86	0	CDS	BDOCHFNC_01906	Yes	ftsE	Cell_division_ATP-binding_protein_FtsE
CP036151.1	1968880	C	0	0	100	0	0	2.86	97.14	0	0	-2.86	2.86	0	CDS	BDOCHFNC_01906	Yes	ftsE	Cell_division_ATP-binding_protein_FtsE
CP036151.1	1968883	G	0	100	0	0	0	97.14	0	2.86	0	2.86	0	-2.86	CDS	BDOCHFNC_01906	Yes	ftsE	Cell_division_ATP-binding_protein_FtsE
CP036151.1	1968889	C	0	0	100	0	0	2.86	97.14	0	0	-2.86	2.86	0	CDS	BDOCHFNC_01906	Yes	ftsE	Cell_division_ATP-binding_protein_FtsE
CP036151.1	1968892	A	100	0	0	0	97.14	0	0	2.86	2.86	0	0	-2.86	CDS	BDOCHFNC_01906	Yes	ftsE	Cell_division_ATP-binding_protein_FtsE
CP036151.1	1968901	G	0	0	0	100	2.86	0	0	97.14	-2.86	0	0	2.86	CDS	BDOCHFNC_01906	Yes	ftsE	Cell_division_ATP-binding_protein_FtsE
CP036151.1	1968910	C	0	0	100	0	0	2.86	97.14	0	0	-2.86	2.86	0	CDS	BDOCHFNC_01906	Yes	ftsE	Cell_division_ATP-binding_protein_FtsE
CP036151.1	1968922	G	0	0	0	100	2.86	0	0	97.14	-2.86	0	0	2.86	CDS	BDOCHFNC_01906	Yes	ftsE	Cell_division_ATP-binding_protein_FtsE
CP036151.1	1968946	A	100	0	0	0	97.14	0	0	2.86	2.86	0	0	-2.86	CDS	BDOCHFNC_01906	Yes	ftsE	Cell_division_ATP-binding_protein_FtsE
CP036151.1	1968970	G	0	0	0	100	2.86	0	0	97.14	-2.86	0	0	2.86	CDS	BDOCHFNC_01906	Yes	ftsE	Cell_division_ATP-binding_protein_FtsE
CP036151.1	1969030	A	100	0	0	0	97.14	0	0	2.86	2.86	0	0	-2.86	CDS	BDOCHFNC_01906	Yes	ftsE	Cell_division_ATP-binding_protein_FtsE
CP036151.1	1969135	T	0	100	0	0	0	97.14	0	2.86	0	2.86	0	-2.86	CDS	BDOCHFNC_01906	Yes	ftsE	Cell_division_ATP-binding_protein_FtsE
CP036151.1	1969222	G	0	0	0	100	2.86	0	0	97.14	-2.86	0	0	2.86	CDS	BDOCHFNC_01906	Yes	ftsE	Cell_division_ATP-binding_protein_FtsE
CP036151.1	1969240	C	0	0	100	0	2.86	0	97.14	0	-2.86	0	2.86	0	CDS	BDOCHFNC_01906	Yes	ftsE	Cell_division_ATP-binding_protein_FtsE
CP036151.1	1969246	G	0	0	0	100	0	0	2.86	97.14	0	0	-2.86	2.86	CDS	BDOCHFNC_01906	Yes	ftsE	Cell_division_ATP-binding_protein_FtsE
CP036151.1	1969273	C	0	100	0	0	0	97.14	2.86	0	0	2.86	-2.86	0	CDS	BDOCHFNC_01906	Yes	ftsE	Cell_division_ATP-binding_protein_FtsE
CP036151.1	1969291	G	0	0	0	100	2.86	0	0	97.14	-2.86	0	0	2.86	CDS	BDOCHFNC_01906	Yes	ftsE	Cell_division_ATP-binding_protein_FtsE
CP036151.1	1969294	C	0	0	100	0	0	0	97.14	2.86	0	0	2.86	-2.86	CDS	BDOCHFNC_01906	Yes	ftsE	Cell_division_ATP-binding_protein_FtsE
CP036151.1	1969300	A	100	0	0	0	97.14	0	0	2.86	2.86	0	0	-2.86	CDS	BDOCHFNC_01906	Yes	ftsE	Cell_division_ATP-binding_protein_FtsE
CP036151.1	1969449	T	0	100	0	0	0	97.14	2.86	0	0	2.86	-2.86	0	CDS	BDOCHFNC_01907	Yes	prfB	Peptide_chain_release_factor_2
CP036151.1	1969461	T	0	100	0	0	0	97.14	2.86	0	0	2.86	-2.86	0	CDS	BDOCHFNC_01907	Yes	prfB	Peptide_chain_release_factor_2
CP036151.1	1969488	G	0	0	0	100	2.86	0	0	97.14	-2.86	0	0	2.86	CDS	BDOCHFNC_01907	Yes	prfB	Peptide_chain_release_factor_2
CP036151.1	1969491	A	100	0	0	0	97.14	2.86	0	0	2.86	-2.86	0	0	CDS	BDOCHFNC_01907	Yes	prfB	Peptide_chain_release_factor_2
CP036151.1	1969503	T	0	100	0	0	2.86	97.14	0	0	-2.86	2.86	0	0	CDS	BDOCHFNC_01907	Yes	prfB	Peptide_chain_release_factor_2
CP036151.1	1969587	A	100	0	0	0	97.14	2.86	0	0	2.86	-2.86	0	0	CDS	BDOCHFNC_01907	Yes	prfB	Peptide_chain_release_factor_2
CP036151.1	1969616	G	0	0	0	100	0	2.86	0	97.14	0	-2.86	0	2.86	CDS	BDOCHFNC_01907	Yes	prfB	Peptide_chain_release_factor_2
CP036151.1	1969617	A	100	0	0	0	97.14	0	2.86	0	2.86	0	-2.86	0	CDS	BDOCHFNC_01907	Yes	prfB	Peptide_chain_release_factor_2
CP036151.1	1969659	A	100	0	0	0	97.14	0	0	2.86	2.86	0	0	-2.86	CDS	BDOCHFNC_01907	Yes	prfB	Peptide_chain_release_factor_2
CP036151.1	1969674	T	0	100	0	0	0	97.14	2.86	0	0	2.86	-2.86	0	CDS	BDOCHFNC_01907	Yes	prfB	Peptide_chain_release_factor_2
CP036151.1	1969676	A	100	0	0	0	97.14	0	0	2.86	2.86	0	0	-2.86	CDS	BDOCHFNC_01907	Yes	prfB	Peptide_chain_release_factor_2
CP036151.1	1969692	C	0	0	100	0	0	2.86	97.14	0	0	-2.86	2.86	0	CDS	BDOCHFNC_01907	Yes	prfB	Peptide_chain_release_factor_2
CP036151.1	1969695	A	100	0	0	0	97.14	0	2.86	0	2.86	0	-2.86	0	CDS	BDOCHFNC_01907	Yes	prfB	Peptide_chain_release_factor_2
CP036151.1	1969728	A	100	0	0	0	97.14	0	2.86	0	2.86	0	-2.86	0	CDS	BDOCHFNC_01907	Yes	prfB	Peptide_chain_release_factor_2
CP036151.1	1969761	C	0	0	100	0	0	2.86	97.14	0	0	-2.86	2.86	0	CDS	BDOCHFNC_01907	Yes	prfB	Peptide_chain_release_factor_2
CP036151.1	1969770	A	100	0	0	0	97.14	0	0	2.86	2.86	0	0	-2.86	CDS	BDOCHFNC_01907	Yes	prfB	Peptide_chain_release_factor_2
CP036151.1	1969779	T	0	100	0	0	0	97.14	2.86	0	0	2.86	-2.86	0	CDS	BDOCHFNC_01907	Yes	prfB	Peptide_chain_release_factor_2
CP036151.1	1969809	T	0	100	0	0	0	97.14	2.86	0	0	2.86	-2.86	0	CDS	BDOCHFNC_01907	Yes	prfB	Peptide_chain_release_factor_2
CP036151.1	1969812	T	0	100	0	0	0	97.14	2.86	0	0	2.86	-2.86	0	CDS	BDOCHFNC_01907	Yes	prfB	Peptide_chain_release_factor_2
CP036151.1	1969815	G	0	0	0	100	2.86	0	0	97.14	-2.86	0	0	2.86	CDS	BDOCHFNC_01907	Yes	prfB	Peptide_chain_release_factor_2
CP036151.1	1969818	C	0	0	100	0	0	2.86	97.14	0	0	-2.86	2.86	0	CDS	BDOCHFNC_01907	Yes	prfB	Peptide_chain_release_factor_2
CP036151.1	1969821	A	100	0	0	0	97.14	0	0	2.86	2.86	0	0	-2.86	CDS	BDOCHFNC_01907	Yes	prfB	Peptide_chain_release_factor_2
CP036151.1	1969827	T	0	100	0	0	0	97.14	2.86	0	0	2.86	-2.86	0	CDS	BDOCHFNC_01907	Yes	prfB	Peptide_chain_release_factor_2
CP036151.1	1969911	T	0	100	0	0	2.86	97.14	0	0	-2.86	2.86	0	0	CDS	BDOCHFNC_01907	Yes	prfB	Peptide_chain_release_factor_2
CP036151.1	1969917	C	0	0	100	0	0	2.86	97.14	0	0	-2.86	2.86	0	CDS	BDOCHFNC_01907	Yes	prfB	Peptide_chain_release_factor_2
CP036151.1	1969977	A	100	0	0	0	97.14	0	0	2.86	2.86	0	0	-2.86	CDS	BDOCHFNC_01907	Yes	prfB	Peptide_chain_release_factor_2
CP036151.1	1970034	A	100	0	0	0	97.14	0	0	2.86	2.86	0	0	-2.86	CDS	BDOCHFNC_01907	Yes	prfB	Peptide_chain_release_factor_2
CP036151.1	1970097	A	100	0	0	0	97.14	0	0	2.86	2.86	0	0	-2.86	CDS	BDOCHFNC_01907	Yes	prfB	Peptide_chain_release_factor_2
CP036151.1	1970109	G	100	0	0	0	97.14	0	0	2.86	2.86	0	0	-2.86	CDS	BDOCHFNC_01907	Yes	prfB	Peptide_chain_release_factor_2
CP036151.1	1970118	G	100	0	0	0	97.14	0	0	2.86	2.86	0	0	-2.86	CDS	BDOCHFNC_01907	Yes	prfB	Peptide_chain_release_factor_2
CP036151.1	1970157	G	100	0	0	0	97.14	0	0	2.86	2.86	0	0	-2.86	CDS	BDOCHFNC_01907	Yes	prfB	Peptide_chain_release_factor_2
CP036151.1	1970211	C	0	100	0	0	0	97.14	2.86	0	0	2.86	-2.86	0	CDS	BDOCHFNC_01907	Yes	prfB	Peptide_chain_release_factor_2
CP036151.1	1970214	C	0	0	100	0	2.86	0	97.14	0	-2.86	0	2.86	0	CDS	BDOCHFNC_01907	Yes	prfB	Peptide_chain_release_factor_2
CP036151.1	1970246	T	0	100	0	0	0	97.14	2.86	0	0	2.86	-2.86	0	CDS	BDOCHFNC_01907	Yes	prfB	Peptide_chain_release_factor_2
CP036151.1	1970265	T	0	0	0	100	0	2.86	0	97.14	0	-2.86	0	2.86	CDS	BDOCHFNC_01907	Yes	prfB	Peptide_chain_release_factor_2
CP036151.1	1970266	G	0	0	0	100	2.86	0	0	97.14	-2.86	0	0	2.86	CDS	BDOCHFNC_01907	Yes	prfB	Peptide_chain_release_factor_2
CP036151.1	1972355	T	0	99.49	0.51	0	0	94.29	5.71	0	0	5.2	-5.2	0	CDS	BDOCHFNC_01908	Yes	secA	Protein_translocase_subunit_SecA
CP036151.1	1972878	G	0	0	0	100	2.86	0	0	97.14	-2.86	0	0	2.86	CDS	BDOCHFNC_01908	Yes	secA	Protein_translocase_subunit_SecA
CP036151.1	1972920	T	0	100	0	0	0	97.14	2.86	0	0	2.86	-2.86	0	CDS	BDOCHFNC_01908	Yes	secA	Protein_translocase_subunit_SecA
CP036151.1	1972938	T	0	100	0	0	0	97.14	2.86	0	0	2.86	-2.86	0	CDS	BDOCHFNC_01908	Yes	secA	Protein_translocase_subunit_SecA
CP036151.1	1972947	C	0	0	100	0	0	2.86	97.14	0	0	-2.86	2.86	0	CDS	BDOCHFNC_01908	Yes	secA	Protein_translocase_subunit_SecA
CP036151.1	1972971	A	100	0	0	0	97.14	0	2.86	0	2.86	0	-2.86	0	CDS	BDOCHFNC_01908	Yes	secA	Protein_translocase_subunit_SecA
CP036151.1	1972974	T	0	100	0	0	0	97.14	2.86	0	0	2.86	-2.86	0	CDS	BDOCHFNC_01908	Yes	secA	Protein_translocase_subunit_SecA
CP036151.1	1982969	C	0	0.51	99.49	0	0	0	100	0	0	0.51	-0.51	0	CDS	BDOCHFNC_01924	Yes	murA1_2	UDP-N-acetylglucosamine_1-carboxyvinyltransferase_1
CP036151.1	1987059	T	0	99.49	0	0.51	0	100	0	0	0	-0.51	0	0.51	CDS	BDOCHFNC_01928	Yes	atpD	ATP_synthase_subunit_beta
CP036151.1	2008464	T	0	98.99	1.01	0	0	100	0	0	0	-1.01	1.01	0	CDS	BDOCHFNC_01950	Yes	tpiA	Triosephosphate_isomerase
CP036151.1	2008590	C	0.51	0	99.49	0	0	0	100	0	0.51	0	-0.51	0	CDS	BDOCHFNC_01950	Yes	tpiA	Triosephosphate_isomerase
CP036151.1	2024082	T	0	99.49	0.51	0	0	100	0	0	0	-0.51	0.51	0	CDS	BDOCHFNC_01967	Yes	lhpI	Delta(1)-pyrroline-2-carboxylate_reductase
CP036151.1	2026078	C	0	2.02	97.98	0	0	2.86	97.14	0	0	-0.84	0.84	0	CDS	BDOCHFNC_01969	Yes	ntpJ_1	Potassium/sodium_uptake_protein_NtpJ
CP036151.1	2033383	G	0.51	0	0	99.49	0	0	0	100	0.51	0	0	-0.51	CDS	BDOCHFNC_01976	Yes	ntpK	V-type_sodium_ATPase_subunit_K
CP036151.1	2039420	T	0	99.49	0.51	0	0	100	0	0	0	-0.51	0.51	0	CDS	BDOCHFNC_01981	Yes	yhaP	putative_protein_YhaP
CP036151.1	2040511	A	98.99	0	0	1.01	100	0	0	0	-1.01	0	0	1.01	CDS	BDOCHFNC_01981	Yes	yhaP	putative_protein_YhaP
CP036151.1	2043624	T	0	100	0	0	0	97.14	0	2.86	0	2.86	0	-2.86	CDS	BDOCHFNC_01984	Yes	trxA	Thioredoxin
CP036151.1	2056004	A	98.99	0	0	1.01	100	0	0	0	-1.01	0	0	1.01	CDS	BDOCHFNC_01995	Yes	Unknown	hypothetical_protein
CP036151.1	2056888	G	0	1.01	0	98.99	0	0	0	100	0	1.01	0	-1.01	CDS	BDOCHFNC_01995	Yes	Unknown	hypothetical_protein
CP036151.1	2060678	G	0.51	0	0	99.49	0	0	0	100	0.51	0	0	-0.51	CDS	BDOCHFNC_01999	Yes	hmo	4-hydroxymandelate_oxidase
CP036151.1	2173838	C	0	0	100	0	0	2.86	97.14	0	0	-2.86	2.86	0	CDS	BDOCHFNC_02114	Yes	iadA	Isoaspartyl_dipeptidase
CP036151.1	2242224	T	0	99.49	0.51	0	0	100	0	0	0	-0.51	0.51	0	CDS	BDOCHFNC_02174	Yes	tdk	Thymidine_kinase
CP036151.1	2250050	C	0	4.04	95.96	0	0	0	100	0	0	4.04	-4.04	0	CDS	BDOCHFNC_02184	Yes	gatD	Lipid_II_isoglutaminyl_synthase_(glutamine-hydrolyzing)_subunit_GatD
CP036151.1	2321446	C	0	0.51	99.49	0	0	0	100	0	0	0.51	-0.51	0	CDS	BDOCHFNC_02250	Yes	feoB	Fe(2+)_transporter_FeoB
CP036151.1	2323898	A	99.49	0	0	0.51	100	0	0	0	-0.51	0	0	0.51	CDS	BDOCHFNC_02252	Yes	nrdH	Glutaredoxin-like_protein_NrdH
CP036151.1	2324285	C	0	100	0	0	0	97.14	2.86	0	0	2.86	-2.86	0	CDS	BDOCHFNC_02253	Yes	nrdE2	Ribonucleoside-diphosphate_reductase_subunit_alpha_2
CP036151.1	2325348	A	0	0	0	100	2.86	0	0	97.14	-2.86	0	0	2.86	CDS	BDOCHFNC_02253	Yes	nrdE2	Ribonucleoside-diphosphate_reductase_subunit_alpha_2
CP036151.1	2326064	C	0	100	0	0	0	97.14	2.86	0	0	2.86	-2.86	0	CDS	BDOCHFNC_02253	Yes	nrdE2	Ribonucleoside-diphosphate_reductase_subunit_alpha_2
CP036151.1	2328407	T	0	0	100	0	0	2.86	97.14	0	0	-2.86	2.86	0	CDS	BDOCHFNC_02255	Yes	Unknown	hypothetical_protein
CP036151.1	2330828	G	0	1.01	0	98.99	0	0	0	100	0	1.01	0	-1.01	CDS	BDOCHFNC_02258	Yes	ybiT_2	putative_ABC_transporter_ATP-binding_protein_YbiT
CP036151.1	2334470	A	0	0	0	100	2.86	0	0	97.14	-2.86	0	0	2.86	CDS	BDOCHFNC_02260	Yes	Unknown	putative_transporter
CP036151.1	2334701	G	0	100	0	0	0	97.14	0	2.86	0	2.86	0	-2.86	CDS	BDOCHFNC_02260	Yes	Unknown	putative_transporter
CP036151.1	2340377	A	99.49	0	0	0.51	100	0	0	0	-0.51	0	0	0.51	CDS	BDOCHFNC_02268	Yes	Unknown	Lactate_2-monooxygenase
CP036151.1	2340429	A	0	0	0	100	2.86	0	0	97.14	-2.86	0	0	2.86	CDS	BDOCHFNC_02268	Yes	Unknown	Lactate_2-monooxygenase
CP036151.1	2355893	C	0	6.06	93.94	0	0	0	100	0	0	6.06	-6.06	0	CDS	BDOCHFNC_02285	Yes	rlmA	23S_rRNA_(guanine(745)-N(1))-methyltransferase
CP036151.1	2360761	G	0	0.51	0	99.49	0	0	0	100	0	0.51	0	-0.51	CDS	BDOCHFNC_02290	Yes	yjbM	GTP_pyrophosphokinase_YjbM
CP036151.1	2375281	A	100	0	0	0	97.14	0	0	2.86	2.86	0	0	-2.86	CDS	BDOCHFNC_02300	Yes	Unknown	hypothetical_protein
CP036151.1	2382023	C	1.01	0	98.99	0	0	0	100	0	1.01	0	-1.01	0	CDS	BDOCHFNC_02306	Yes	oatA	O-acetyltransferase_OatA
CP036151.1	2383324	C	0	0	100	0	0	2.86	97.14	0	0	-2.86	2.86	0	CDS	BDOCHFNC_02306	Yes	oatA	O-acetyltransferase_OatA
CP036151.1	2386943	A	98.99	0	0	1.01	100	0	0	0	-1.01	0	0	1.01	CDS	BDOCHFNC_02309	Yes	hisS	Histidine--tRNA_ligase
CP036151.1	2391484	T	0	99.49	0.51	0	0	100	0	0	0	-0.51	0.51	0	CDS	BDOCHFNC_02313	Yes	relA	GTP_pyrophosphokinase
CP036151.1	2395342	G	0.51	0	0	99.49	0	0	0	100	0.51	0	0	-0.51	CDS	BDOCHFNC_02316	Yes	Unknown	hypothetical_protein
CP036151.1	2400809	C	0	0.51	99.49	0	0	0	100	0	0	0.51	-0.51	0	CDS	BDOCHFNC_02322	Yes	ybiT_3	putative_ABC_transporter_ATP-binding_protein_YbiT
CP036151.1	2405194	C	0	0.51	99.49	0	0	0	100	0	0	0.51	-0.51	0	CDS	BDOCHFNC_02327	Yes	Unknown	hypothetical_protein
CP036151.1	2406177	G	0.51	0	0	99.49	0	0	0	100	0.51	0	0	-0.51	CDS	BDOCHFNC_02330	Yes	Unknown	hypothetical_protein
CP036151.1	2408580	G	1.52	0	0	98.48	0	0	0	100	1.52	0	0	-1.52	CDS	BDOCHFNC_02332	Yes	adeC	Adenine_deaminase
CP036151.1	2417330	G	0	0	0.51	99.49	0	0	0	100	0	0	0.51	-0.51	CDS	BDOCHFNC_02341	Yes	Unknown	hypothetical_protein
CP036151.1	2419607	T	0	100	0	0	0	97.14	2.86	0	0	2.86	-2.86	0	CDS	BDOCHFNC_02342	Yes	Unknown	hypothetical_protein
CP036151.1	2451478	G	0	0	0	100	2.86	0	0	97.14	-2.86	0	0	2.86	CDS	BDOCHFNC_02366	Yes	msbA	Lipid_A_export_ATP-binding/permease_protein_MsbA
CP036151.1	2477087	A	99.49	0	0	0.51	100	0	0	0	-0.51	0	0	0.51	CDS	BDOCHFNC_02384	Yes	murE	UDP-N-acetylmuramoyl-L-alanyl-D-glutamate--L-lysine_ligase
CP036151.1	2479041	A	98.99	0	1.01	0	97.14	0	2.86	0	1.85	0	-1.85	0	CDS	BDOCHFNC_02385	Yes	licC_3	Lichenan_permease_IIC_component
CP036151.1	2499253	T	0	99.49	0.51	0	0	100	0	0	0	-0.51	0.51	0	CDS	BDOCHFNC_02398	Yes	leuS	Leucine--tRNA_ligase
CP036151.1	2503482	C	0	0.51	99.49	0	0	0	100	0	0	0.51	-0.51	0	CDS	BDOCHFNC_02399	Yes	Unknown	Muramidase-2
CP036151.1	2524802	C	0	100	0	0	0	97.14	2.86	0	0	2.86	-2.86	0	CDS	BDOCHFNC_02421	Yes	metK	S-adenosylmethionine_synthase
CP036151.1	2543094	G	0	0	0	100	0	2.86	0	97.14	0	-2.86	0	2.86	CDS	BDOCHFNC_02458	Yes	pnp_2	Polyribonucleotide_nucleotidyltransferase
CP036151.1	2545564	G	0	0.51	0	99.49	0	0	0	100	0	0.51	0	-0.51	CDS	BDOCHFNC_02461	Yes	murJ_3	Lipid_II_flippase_MurJ
CP036151.1	2553222	C	0	0.51	99.49	0	0	0	100	0	0	0.51	-0.51	0	CDS	BDOCHFNC_02466	Yes	Unknown	putative_transcriptional_regulatory_protein
CP036151.1	2553572	A	99.49	0	0	0.51	100	0	0	0	-0.51	0	0	0.51	CDS	BDOCHFNC_02466	Yes	Unknown	putative_transcriptional_regulatory_protein
CP036151.1	2555181	C	0	0.51	99.49	0	0	0	100	0	0	0.51	-0.51	0	CDS	BDOCHFNC_02468	Yes	pepF1_2	Oligoendopeptidase_F%2C_plasmid
CP036151.1	2558440	G	1.01	0	0	98.99	0	0	0	100	1.01	0	0	-1.01	CDS	BDOCHFNC_02470	Yes	Unknown	hypothetical_protein
CP036151.1	2560739	A	99.49	0	0.51	0	100	0	0	0	-0.51	0	0.51	0	CDS	BDOCHFNC_02473	Yes	rpe	Ribulose-phosphate_3-epimerase
CP036151.1	2565081	A	99.49	0	0.51	0	100	0	0	0	-0.51	0	0.51	0	CDS	BDOCHFNC_02477	Yes	rsmB	Ribosomal_RNA_small_subunit_methyltransferase_B
CP036151.1	2566100	G	100	0	0	0	97.14	0	0	2.86	2.86	0	0	-2.86	CDS	BDOCHFNC_02477	Yes	rsmB	Ribosomal_RNA_small_subunit_methyltransferase_B
CP036151.1	2569199	T	0	99.49	0.51	0	0	100	0	0	0	-0.51	0.51	0	CDS	BDOCHFNC_02480	Yes	priA	primosomal_protein_N'
CP036151.1	2570900	G	0.51	0	0	99.49	0	0	0	100	0.51	0	0	-0.51	CDS	BDOCHFNC_02482	Yes	gmk_2	Guanylate_kinase
CP036151.1	2585944	C	0	1.01	98.99	0	0	0	100	0	0	1.01	-1.01	0	CDS	BDOCHFNC_02498	Yes	ispE	4-diphosphocytidyl-2-C-methyl-D-erythritol_kinase
CP036151.1	2586633	G	0.51	0	0	99.49	0	0	0	100	0.51	0	0	-0.51	CDS	BDOCHFNC_02499	Yes	mprF_2	Phosphatidylglycerol_lysyltransferase
CP036151.1	2591236	G	0.51	0	0	99.49	0	0	0	100	0.51	0	0	-0.51	CDS	BDOCHFNC_02501	Yes	rny	Ribonuclease_Y
CP036151.1	2594310	T	0	0	100	0	0	5.71	94.29	0	0	-5.71	5.71	0	CDS	BDOCHFNC_02503	Yes	cinA	Putative_competence-damage_inducible_protein
CP036151.1	2595696	G	1.01	0	0	98.99	0	0	0	100	1.01	0	0	-1.01	CDS	BDOCHFNC_02505	Yes	Unknown	hypothetical_protein
CP036151.1	2601696	G	0.51	0	0	99.49	0	0	0	100	0.51	0	0	-0.51	CDS	BDOCHFNC_02511	Yes	sigH	RNA_polymerase_sigma-H_factor
CP036151.1	2606698	A	100	0	0	0	97.14	2.86	0	0	2.86	-2.86	0	0	CDS	BDOCHFNC_02517	Yes	gltX	Glutamate--tRNA_ligase
CP036151.1	2608174	T	0	100	0	0	0	97.14	2.86	0	0	2.86	-2.86	0	CDS	BDOCHFNC_02518	Yes	yacL	putative_PIN_and_TRAM-domain_containing_protein_YacL
CP036151.1	2650493	C	0	0	100	0	0	2.86	97.14	0	0	-2.86	2.86	0	CDS	BDOCHFNC_02563	Yes	comC	Type_4_prepilin-like_proteins_leader_peptide-processing_enzyme
CP036151.1	2651463	C	0.51	0	99.49	0	0	0	100	0	0.51	0	-0.51	0	CDS	BDOCHFNC_02564	Yes	msrA_3	Peptide_methionine_sulfoxide_reductase_MsrA
CP036151.1	2659314	G	100	0	0	0	97.14	0	0	2.86	2.86	0	0	-2.86	CDS	BDOCHFNC_02571	Yes	ycjP	Inner_membrane_ABC_transporter_permease_protein_YcjP
CP036151.1	2662453	C	0	0	100	0	0	5.71	94.29	0	0	-5.71	5.71	0	CDS	BDOCHFNC_02574	Yes	ycjM	Glucosylglycerate_phosphorylase
CP036151.1	2665605	C	0.51	0	99.49	0	0	0	100	0	0.51	0	-0.51	0	CDS	BDOCHFNC_02576	Yes	rpoC	DNA-directed_RNA_polymerase_subunit_beta'
CP036151.1	2667190	G	0	100	0	0	0	94.29	0	5.71	0	5.71	0	-5.71	CDS	BDOCHFNC_02576	Yes	rpoC	DNA-directed_RNA_polymerase_subunit_beta'
CP036151.1	2667615	A	100	0	0	0	94.29	0	0	5.71	5.71	0	0	-5.71	CDS	BDOCHFNC_02576	Yes	rpoC	DNA-directed_RNA_polymerase_subunit_beta'
CP036151.1	2670738	G	100	0	0	0	94.29	0	0	5.71	5.71	0	0	-5.71	CDS	BDOCHFNC_02577	Yes	rpoB	DNA-directed_RNA_polymerase_subunit_beta
CP036151.1	2671314	T	0	0	0	100	0	5.71	0	94.29	0	-5.71	0	5.71	CDS	BDOCHFNC_02577	Yes	rpoB	DNA-directed_RNA_polymerase_subunit_beta
CP036151.1	2671315	G	100	0	0	0	94.29	0	0	5.71	5.71	0	0	-5.71	CDS	BDOCHFNC_02577	Yes	rpoB	DNA-directed_RNA_polymerase_subunit_beta
CP036151.1	2674329	C	0	0	100	0	0	5.71	94.29	0	0	-5.71	5.71	0	CDS	BDOCHFNC_02578	Yes	Unknown	hypothetical_protein
CP036151.1	2674459	G	2.53	0	0	97.47	0	0	0	100	2.53	0	0	-2.53	CDS	BDOCHFNC_02578	Yes	Unknown	hypothetical_protein
CP036151.1	2674710	G	100	0	0	0	94.29	0	0	5.71	5.71	0	0	-5.71	CDS	BDOCHFNC_02579	Yes	Unknown	hypothetical_protein
CP036151.1	2704003	G	0.51	0	0	99.49	0	0	0	100	0.51	0	0	-0.51	CDS	BDOCHFNC_02609	Yes	rcsC_2	Sensor_histidine_kinase_RcsC
CP036151.1	2707574	T	0	100	0	0	0	91.43	0	8.57	0	8.57	0	-8.57	CDS	BDOCHFNC_02611	Yes	guaB	Inosine-5'-monophosphate_dehydrogenase
CP036151.1	2714750	G	0.51	0	0	99.49	2.86	0	0	97.14	-2.35	0	0	2.35	CDS	BDOCHFNC_02618	Yes	mnmG	tRNA_uridine_5-carboxymethylaminomethyl_modification_enzyme_MnmG

## Sheet: 1.1 core gene SNP summary
Gene_ID	SNP	Gene_Name	Product
BDOCHFNC_00932	4	dnaE	DNA_polymerase_III_subunit_alpha
BDOCHFNC_01012	7	gmuD_3	6-phospho-beta-glucosidase_GmuD
BDOCHFNC_01306	5	fhs1	Formate--tetrahydrofolate_ligase_1
BDOCHFNC_01596	9	gatA_3	Glutamyl-tRNA(Gln)_amidotransferase_subunit_A
BDOCHFNC_01598	4	ligA	DNA_ligase
BDOCHFNC_01599	7	pcrA	ATP-dependent_DNA_helicase_PcrA
BDOCHFNC_01601	4	fruA_5	PTS_system_fructose-specific_EIIABC_component
BDOCHFNC_01602	12	lacC_3	Tagatose-6-phosphate_kinase
BDOCHFNC_01614	8	glmS	Glutamine--fructose-6-phosphate_aminotransferase_[isomerizing]
BDOCHFNC_01617	16	cdaA	Cyclic_di-AMP_synthase_CdaA
BDOCHFNC_01618	24	Unknown	Pyruvate:ferredoxin_oxidoreductase
BDOCHFNC_01619	6	Unknown	hypothetical_protein
BDOCHFNC_01623	5	Unknown	Putative_gluconeogenesis_factor
BDOCHFNC_01624	5	yvcJ	Nucleotide-binding_protein_YvcJ
BDOCHFNC_01625	11	Unknown	Aspartate_racemase
BDOCHFNC_01626	8	Unknown	D-aspartate_ligase
BDOCHFNC_01627	11	uvrA	UvrABC_system_protein_A
BDOCHFNC_01628	13	uvrB	UvrABC_system_protein_B
BDOCHFNC_01630	11	artM_2	Arginine_transport_ATP-binding_protein_ArtM
BDOCHFNC_01631	7	dnaJ	Chaperone_protein_DnaJ
BDOCHFNC_01632	13	dnaK	Chaperone_protein_DnaK
BDOCHFNC_01634	4	hrcA	Heat-inducible_transcription_repressor_HrcA
BDOCHFNC_01653	13	ribF	Bifunctional_riboflavin_kinase/FMN_adenylyltransferase
BDOCHFNC_01654	8	truB	tRNA_pseudouridine_synthase_B
BDOCHFNC_01656	12	xpkA	Xylulose-5-phosphate_phosphoketolase
BDOCHFNC_01658	16	infB	Translation_initiation_factor_IF-2
BDOCHFNC_01661	6	nusA	Transcription_termination/antitermination_protein_NusA
BDOCHFNC_01663	20	polC_2	DNA_polymerase_III_PolC-type
BDOCHFNC_01664	16	proS	Proline--tRNA_ligase
BDOCHFNC_01665	5	rasP	Regulator_of_sigma-W_protease_RasP
BDOCHFNC_01666	8	Unknown	hypothetical_protein
BDOCHFNC_01669	4	pyrH	Uridylate_kinase
BDOCHFNC_01673	14	phnW	2-aminoethylphosphonate--pyruvate_transaminase
BDOCHFNC_01674	7	phnX	Phosphonoacetaldehyde_hydrolase
BDOCHFNC_01675	6	argS	Arginine--tRNA_ligase
BDOCHFNC_01676	5	arcC1	Carbamate_kinase_1
BDOCHFNC_01678	6	arcA	Arginine_deiminase
BDOCHFNC_01680	4	tsaD	tRNA_N6-adenosine_threonylcarbamoyltransferase
BDOCHFNC_01682	4	Unknown	hypothetical_protein
BDOCHFNC_01683	5	tsaB	tRNA_threonylcarbamoyladenosine_biosynthesis_protein_TsaB
BDOCHFNC_01684	8	melR_2	HTH-type_transcriptional_repressor_MelR
BDOCHFNC_01685	9	galT	Galactose-1-phosphate_uridylyltransferase
BDOCHFNC_01811	6	axe2	Acetylxylan_esterase
BDOCHFNC_01812	5	asnS	Asparagine--tRNA_ligase
BDOCHFNC_01813	9	aspB	Asparagine--oxo-acid_transaminase
BDOCHFNC_01852	42	glyS	Glycine--tRNA_ligase_beta_subunit
BDOCHFNC_01853	8	glyQ	Glycine--tRNA_ligase_alpha_subunit
BDOCHFNC_01854	8	recO	DNA_repair_protein_RecO
BDOCHFNC_01855	6	era	GTPase_Era
BDOCHFNC_01859	33	Unknown	PhoH-like_protein
BDOCHFNC_01869	4	pgcA	Phosphoglucomutase
BDOCHFNC_01871	13	bglH_4	Aryl-phospho-beta-D-glucosidase_BglH
BDOCHFNC_01872	20	licH	putative_6-phospho-beta-glucosidase
BDOCHFNC_01873	4	murR_3	HTH-type_transcriptional_regulator_MurR
BDOCHFNC_01876	11	licT_4	Transcription_antiterminator_LicT
BDOCHFNC_01879	10	yheI	putative_multidrug_resistance_ABC_transporter_ATP-binding/permease_protein_YheI
BDOCHFNC_01881	9	mntH	Divalent_metal_cation_transporter_MntH
BDOCHFNC_01889	6	gtaB_1	UTP--glucose-1-phosphate_uridylyltransferase
BDOCHFNC_01891	19	lgt	Phosphatidylglycerol--prolipoprotein_diacylglyceryl_transferase
BDOCHFNC_01892	53	hprK	HPr_kinase/phosphorylase
BDOCHFNC_01893	9	Unknown	hypothetical_protein
BDOCHFNC_01894	5	Unknown	hypothetical_protein
BDOCHFNC_01895	59	Unknown	hypothetical_protein
BDOCHFNC_01899	37	pstB3_1	Phosphate_import_ATP-binding_protein_PstB_3
BDOCHFNC_01900	12	pstB3_2	Phosphate_import_ATP-binding_protein_PstB_3
BDOCHFNC_01901	10	Unknown	hypothetical_protein
BDOCHFNC_01902	24	Unknown	hypothetical_protein
BDOCHFNC_01903	38	pstS1_2	Phosphate-binding_protein_PstS_1
BDOCHFNC_01906	27	ftsE	Cell_division_ATP-binding_protein_FtsE
BDOCHFNC_01907	36	prfB	Peptide_chain_release_factor_2
BDOCHFNC_01908	7	secA	Protein_translocase_subunit_SecA

## Sheet: 2.intergenic SNP
Article DOI: https://doi.org/10.3201/eid3105.241649
EID cannot ensure accessibility for supplementary materials supplied by authors. Readers who have difficulty accessing supplementary content should contact the authors for assistance.
Rapid Transmission and Divergence of Sequence Type 80 Vancomycin-Resistant Enterococcus faecium, China
#CHROM	POSITION	REFERENCE	SC11 Pop I				SC11 Pop II				Frequency difference (SC11 Pop II minus Pop I)
			A_freq(%)_group1	T_freq(%)_group1	C_freq(%)_group1	G_freq(%)_group1	A_freq(%)_group2	T_freq(%)_group2	C_freq(%)_group2	G_freq(%)_group2	A_diff(%)	T_diff(%)	C_diff(%)	G_diff(%)
CP036151.1	17002	A	99.49	0	0	0.51	100	0	0	0	-0.51	0	0	0.51
CP036151.1	90769	A	0	0	0	100	0	0	0	100	0	0	0	0
CP036151.1	168906	T	0	96.97	3.03	0	0	100	0	0	0	-3.03	3.03	0
CP036151.1	177963	T	100	0	0	0	100	0	0	0	0	0	0	0
CP036151.1	182318	G	0	100	0	0	0	100	0	0	0	0	0	0
CP036151.1	182868	C	0	100	0	0	0	100	0	0	0	0	0	0
CP036151.1	189545	A	0	0	0	100	0	0	0	100	0	0	0	0
CP036151.1	212915	A	0	0	0	100	0	0	0	100	0	0	0	0
CP036151.1	411433	T	0	0	100	0	0	0	100	0	0	0	0	0
CP036151.1	415046	A	0	0	0	100	0	0	0	100	0	0	0	0
CP036151.1	415113	C	0	100	0	0	0	100	0	0	0	0	0	0
CP036151.1	429110	C	0	100	0	0	0	100	0	0	0	0	0	0
CP036151.1	433152	T	0	98.99	1.01	0	0	100	0	0	0	-1.01	1.01	0
CP036151.1	488091	G	100	0	0	0	100	0	0	0	0	0	0	0
CP036151.1	502557	C	0	1.01	98.99	0	0	0	100	0	0	1.01	-1.01	0
CP036151.1	528506	C	0	100	0	0	0	100	0	0	0	0	0	0
CP036151.1	576586	G	0	0	0	100	0	5.71	0	94.29	0	-5.71	0	5.71
CP036151.1	670310	C	100	0	0	0	100	0	0	0	0	0	0	0
CP036151.1	673931	G	100	0	0	0	100	0	0	0	0	0	0	0
CP036151.1	673992	T	0	0	100	0	0	0	100	0	0	0	0	0
CP036151.1	687287	A	0	100	0	0	0	100	0	0	0	0	0	0
CP036151.1	687328	T	0	0	100	0	0	0	100	0	0	0	0	0
CP036151.1	687351	C	0	100	0	0	0	100	0	0	0	0	0	0
CP036151.1	687425	G	100	0	0	0	100	0	0	0	0	0	0	0
CP036151.1	687439	G	100	0	0	0	100	0	0	0	0	0	0	0
CP036151.1	687820	T	0	0	100	0	0	0	100	0	0	0	0	0
CP036151.1	687869	C	0	100	0	0	0	100	0	0	0	0	0	0
CP036151.1	687870	A	0	100	0	0	0	100	0	0	0	0	0	0
CP036151.1	687897	A	0	100	0	0	0	100	0	0	0	0	0	0
CP036151.1	687909	A	0	0	0	100	0	0	0	100	0	0	0	0
CP036151.1	687948	C	0	100	0	0	0	100	0	0	0	0	0	0
CP036151.1	691939	G	100	0	0	0	100	0	0	0	0	0	0	0
CP036151.1	691979	T	0	0	100	0	0	0	100	0	0	0	0	0
CP036151.1	691994	C	0	100	0	0	0	100	0	0	0	0	0	0
CP036151.1	692005	G	0	100	0	0	0	100	0	0	0	0	0	0
CP036151.1	693767	A	0	0	0	100	0	0	0	100	0	0	0	0
CP036151.1	697866	T	0	0	100	0	0	0	100	0	0	0	0	0
CP036151.1	697869	G	0	100	0	0	0	100	0	0	0	0	0	0
CP036151.1	697878	T	0	0	100	0	0	0	100	0	0	0	0	0
CP036151.1	697912	T	0	0	100	0	0	0	100	0	0	0	0	0
CP036151.1	697917	C	100	0	0	0	100	0	0	0	0	0	0	0
CP036151.1	697949	T	0	0	100	0	0	0	100	0	0	0	0	0
CP036151.1	702249	C	0	100	0	0	0	100	0	0	0	0	0	0
CP036151.1	702250	A	0	0	0	100	0	0	0	100	0	0	0	0
CP036151.1	702282	G	100	0	0	0	100	0	0	0	0	0	0	0
CP036151.1	702322	T	0	0	100	0	0	0	100	0	0	0	0	0
CP036151.1	703456	A	0	100	0	0	0	100	0	0	0	0	0	0
CP036151.1	703459	A	0	100	0	0	0	100	0	0	0	0	0	0
CP036151.1	1048547	A	0	0	0	100	2.86	0	0	97.14	-2.86	0	0	2.86
CP036151.1	1049976	G	100	0	0	0	97.14	0	0	2.86	2.86	0	0	-2.86
CP036151.1	1093607	T	0	0	100	0	0	0	100	0	0	0	0	0
CP036151.1	1669682	A	0	0	0	100	2.86	0	0	97.14	-2.86	0	0	2.86
CP036151.1	1680072	G	100	0	0	0	97.14	0	0	2.86	2.86	0	0	-2.86
CP036151.1	1680210	C	100	0	0	0	97.14	0	2.86	0	2.86	0	-2.86	0
CP036151.1	1680211	C	0	100	0	0	0	97.14	2.86	0	0	2.86	-2.86	0
CP036151.1	1680224	T	0	0	0	100	0	2.86	0	97.14	0	-2.86	0	2.86
CP036151.1	1680225	T	0	0	100	0	0	2.86	97.14	0	0	-2.86	2.86	0
CP036151.1	1680254	A	0	100	0	0	2.86	97.14	0	0	-2.86	2.86	0	0
CP036151.1	1681811	G	100	0	0	0	97.14	0	0	2.86	2.86	0	0	-2.86
CP036151.1	1681837	T	100	0	0	0	97.14	2.86	0	0	2.86	-2.86	0	0
CP036151.1	1681851	T	0	0	100	0	0	2.86	97.14	0	0	-2.86	2.86	0
CP036151.1	1682015	G	100	0	0	0	97.14	0	0	2.86	2.86	0	0	-2.86
CP036151.1	1682017	G	100	0	0	0	97.14	0	0	2.86	2.86	0	0	-2.86
CP036151.1	1682030	A	0	100	0	0	2.86	97.14	0	0	-2.86	2.86	0	0
CP036151.1	1682057	T	16.67	83.33	0	0	22.86	77.14	0	0	-6.19	6.19	0	0
CP036151.1	1682059	A	83.33	16.67	0	0	77.14	22.86	0	0	6.19	-6.19	0	0
CP036151.1	1682061	T	16.67	83.33	0	0	22.86	77.14	0	0	-6.19	6.19	0	0
CP036151.1	1682063	A	83.33	16.67	0	0	77.14	22.86	0	0	6.19	-6.19	0	0
CP036151.1	1682064	T	0	83.33	16.67	0	0	77.14	22.86	0	0	6.19	-6.19	0
CP036151.1	1682065	C	0	16.67	83.33	0	0	22.86	77.14	0	0	-6.19	6.19	0
CP036151.1	1682093	T	0	0	100	0	0	2.86	97.14	0	0	-2.86	2.86	0
CP036151.1	1682126	A	0	0	0	100	2.86	0	0	97.14	-2.86	0	0	2.86
CP036151.1	1700202	T	0	0	100	0	0	2.86	97.14	0	0	-2.86	2.86	0
CP036151.1	1741026	C	100	0	0	0	97.14	0	2.86	0	2.86	0	-2.86	0
CP036151.1	1741033	C	0	100	0	0	0	97.14	2.86	0	0	2.86	-2.86	0
CP036151.1	1743068	C	0	100	0	0	0	97.14	2.86	0	0	2.86	-2.86	0
CP036151.1	1745625	C	0	100	0	0	0	97.14	2.86	0	0	2.86	-2.86	0
CP036151.1	1755448	C	0	100	0	0	0	100	0	0	0	0	0	0
CP036151.1	1755463	G	0	100	0	0	0	100	0	0	0	0	0	0
CP036151.1	1755464	T	0	0	100	0	0	0	100	0	0	0	0	0
CP036151.1	1755465	G	0	100	0	0	0	100	0	0	0	0	0	0
CP036151.1	1755469	G	100	0	0	0	100	0	0	0	0	0	0	0
CP036151.1	1760826	A	0	0	0	100	0	0	0	100	0	0	0	0
CP036151.1	1764763	A	0	0	100	0	0	0	100	0	0	0	0	0
CP036151.1	1764784	G	0	100	0	0	0	97.14	0	2.86	0	2.86	0	-2.86
CP036151.1	1860750	G	0.51	0	0	99.49	0	0	0	100	0.51	0	0	-0.51
CP036151.1	1866117	C	100	0	0	0	97.14	0	2.86	0	2.86	0	-2.86	0
CP036151.1	1866134	A	0	0	100	0	2.86	0	97.14	0	-2.86	0	2.86	0
CP036151.1	1866180	C	0	100	0	0	0	97.14	2.86	0	0	2.86	-2.86	0
CP036151.1	1866214	A	0	0	0	100	2.86	0	0	97.14	-2.86	0	0	2.86
CP036151.1	1866230	G	100	0	0	0	97.14	0	0	2.86	2.86	0	0	-2.86
CP036151.1	1866234	G	100	0	0	0	97.14	0	0	2.86	2.86	0	0	-2.86
CP036151.1	1866278	T	0	0	0	100	0	2.86	0	97.14	0	-2.86	0	2.86
CP036151.1	1866281	A	0	100	0	0	2.86	97.14	0	0	-2.86	2.86	0	0
CP036151.1	1867807	C	0	100	0	0	0	97.14	2.86	0	0	2.86	-2.86	0
CP036151.1	1867932	C	0	100	0	0	0	97.14	2.86	0	0	2.86	-2.86	0
CP036151.1	1867936	T	0	0	100	0	0	2.86	97.14	0	0	-2.86	2.86	0
CP036151.1	1867973	G	100	0	0	0	97.14	0	0	2.86	2.86	0	0	-2.86
CP036151.1	1868107	T	0	100	0	0	0	91.43	8.57	0	0	8.57	-8.57	0
CP036151.1	1868184	C	100	0	0	0	97.14	0	2.86	0	2.86	0	-2.86	0
CP036151.1	1868218	C	0	100	0	0	0	97.14	2.86	0	0	2.86	-2.86	0
CP036151.1	1870214	C	0	0	100	0	0	2.86	97.14	0	0	-2.86	2.86	0
CP036151.1	1912892	G	0	100	0	0	0	100	0	0	0	0	0	0
CP036151.1	1913878	T	0	100	0	0	2.86	97.14	0	0	-2.86	2.86	0	0
CP036151.1	1913886	C	0	0	100	0	0	2.86	97.14	0	0	-2.86	2.86	0
CP036151.1	1913890	T	0	0	100	0	0	2.86	97.14	0	0	-2.86	2.86	0
CP036151.1	1913905	A	0	0	0	100	2.86	0	0	97.14	-2.86	0	0	2.86
CP036151.1	1913934	C	0	100	0	0	0	97.14	2.86	0	0	2.86	-2.86	0
CP036151.1	1913950	C	0	100	0	0	0	97.14	2.86	0	0	2.86	-2.86	0
CP036151.1	1918958	A	100	0	0	0	97.14	0	2.86	0	2.86	0	-2.86	0
CP036151.1	1919417	T	0	100	0	0	0	97.14	2.86	0	0	2.86	-2.86	0
CP036151.1	1925359	C	0	100	0	0	0	100	0	0	0	0	0	0
CP036151.1	1928602	A	0	0	0	100	2.86	0	0	97.14	-2.86	0	0	2.86
CP036151.1	1928611	G	0	0	100	0	0	0	97.14	2.86	0	0	2.86	-2.86
CP036151.1	1928613	C	100	0	0	0	97.14	0	2.86	0	2.86	0	-2.86	0
CP036151.1	1928616	G	100	0	0	0	97.14	0	0	2.86	2.86	0	0	-2.86
CP036151.1	1928620	G	100	0	0	0	97.14	0	0	2.86	2.86	0	0	-2.86
CP036151.1	1928629	A	0	0	0	100	2.86	0	0	97.14	-2.86	0	0	2.86
CP036151.1	1928638	A	0	0	0	100	2.86	0	0	97.14	-2.86	0	0	2.86
CP036151.1	1928639	A	0	0	0	100	2.86	0	0	97.14	-2.86	0	0	2.86
CP036151.1	1928686	C	0	100	0	0	0	97.14	2.86	0	0	2.86	-2.86	0
CP036151.1	1928687	T	0	0	100	0	0	2.86	97.14	0	0	-2.86	2.86	0
CP036151.1	1936632	G	100	0	0	0	100	0	0	0	0	0	0	0
CP036151.1	1940574	A	100	0	0	0	97.14	0	0	2.86	2.86	0	0	-2.86
CP036151.1	1940941	T	0	100	0	0	0	97.14	2.86	0	0	2.86	-2.86	0
CP036151.1	1941000	A	100	0	0	0	97.14	2.86	0	0	2.86	-2.86	0	0
CP036151.1	1954155	A	100	0	0	0	97.14	0	0	2.86	2.86	0	0	-2.86
CP036151.1	1963051	G	0	0	0	100	2.86	0	0	97.14	-2.86	0	0	2.86
CP036151.1	1969397	A	100	0	0	0	97.14	2.86	0	0	2.86	-2.86	0	0
CP036151.1	1969436	T	0	100	0	0	2.86	97.14	0	0	-2.86	2.86	0	0
CP036151.1	1969440	T	0	100	0	0	0	97.14	2.86	0	0	2.86	-2.86	0
CP036151.1	1970445	G	100	0	0	0	100	0	0	0	0	0	0	0
CP036151.1	1998136	T	0	99.49	0.51	0	0	100	0	0	0	-0.51	0.51	0
CP036151.1	2033503	G	100	0	0	0	100	0	0	0	0	0	0	0
CP036151.1	2036065	A	0	100	0	0	0	100	0	0	0	0	0	0
CP036151.1	2036131	A	0	100	0	0	0	100	0	0	0	0	0	0
CP036151.1	2036155	T	100	0	0	0	100	0	0	0	0	0	0	0
CP036151.1	2036176	A	0	0	100	0	0	0	100	0	0	0	0	0
CP036151.1	2043862	T	0	0	100	0	0	0	100	0	0	0	0	0
CP036151.1	2049757	T	0	0	100	0	0	0	100	0	0	0	0	0
CP036151.1	2049782	C	100	0	0	0	100	0	0	0	0	0	0	0
CP036151.1	2051393	C	0	100	0	0	0	100	0	0	0	0	0	0
CP036151.1	2055527	C	0	100	0	0	0	100	0	0	0	0	0	0
CP036151.1	2061628	C	0	100	0	0	0	100	0	0	0	0	0	0
CP036151.1	2061640	T	0	0	100	0	0	0	100	0	0	0	0	0
CP036151.1	2061651	T	100	0	0	0	100	0	0	0	0	0	0	0
CP036151.1	2061664	C	0	99.49	0.51	0	0	100	0	0	0	-0.51	0.51	0
CP036151.1	2061684	T	100	0	0	0	100	0	0	0	0	0	0	0
CP036151.1	2061685	T	0	0	100	0	0	0	100	0	0	0	0	0
CP036151.1	2066222	C	0	100	0	0	0	100	0	0	0	0	0	0
CP036151.1	2066294	G	100	0	0	0	100	0	0	0	0	0	0	0
CP036151.1	2066306	C	100	0	0	0	100	0	0	0	0	0	0	0
CP036151.1	2066318	T	0	0	100	0	0	0	100	0	0	0	0	0
CP036151.1	2066324	T	0	0	100	0	0	0	100	0	0	0	0	0
CP036151.1	2066343	T	0	0	100	0	0	0	100	0	0	0	0	0
CP036151.1	2316647	A	0	0	0	100	2.86	0	0	97.14	-2.86	0	0	2.86
CP036151.1	2328554	C	0	1.01	98.99	0	0	0	100	0	0	1.01	-1.01	0
CP036151.1	2388168	C	0	100	0	0	0	97.14	2.86	0	0	2.86	-2.86	0
CP036151.1	2456138	G	100	0	0	0	100	0	0	0	0	0	0	0
CP036151.1	2474468	C	0	2.02	97.98	0	0	0	100	0	0	2.02	-2.02	0
CP036151.1	2491051	C	0	100	0	0	0	100	0	0	0	0	0	0
CP036151.1	2498880	C	0	3.03	96.97	0	0	0	100	0	0	3.03	-3.03	0
CP036151.1	2581861	A	0	0	0	100	0	0	0	100	0	0	0	0
CP036151.1	2585330	G	0	100	0	0	0	97.14	0	2.86	0	2.86	0	-2.86
CP036151.1	2673490	T	0	0	100	0	0	0	100	0	0	0	0	0
CP036151.1	2673503	A	98.99	1.01	0	0	100	0	0	0	-1.01	1.01	0	0
CP036151.1	2708526	A	0	0	0	100	0	0	0	100	0	0	0	0
